# Supplementary material for: A new species of Ceratina (Ceratinula) Moure, 1941, with notes on the taxonomy and distribution of Ceratina (Ceratinula) manni Cockerell, 1912, and an identification key for species of this subgenus known from Brazil (Hymenoptera, Apidae, Ceratinini)
Source: Zookeys. 2020 Dec 23;1006:137–65. doi: 10.3897/zookeys.1006.57599 (PMC7773713; doi:10.3897/zookeys.1006.57599)
Supplement: XML Treatment for Ceratina (Ceratinula) [file zookeys.1006.57599-treatment1.xml]

<!DOCTYPE tp:taxon-treatment
  PUBLIC "-//TaxonX//DTD Taxonomic Treatment Publishing DTD v0 20100105//EN" "tax-treatment-NSO.dtd">
<tp:taxon-treatment xmlns:tp="http://www.plazi.org/taxpub"><tp:treatment-meta><kwd-group><label>Taxon classification</label><kwd><named-content xmlns:xlink="http://www.w3.org/1999/xlink" content-type="kingdom">Animalia</named-content></kwd><kwd><named-content xmlns:xlink="http://www.w3.org/1999/xlink" content-type="order">Hymenoptera</named-content></kwd><kwd><named-content xmlns:xlink="http://www.w3.org/1999/xlink" content-type="family">Apidae</named-content></kwd></kwd-group><mixed-citation publication-type="journal"><person-group><name><surname>de Oliveira</surname><given-names>Favízia Freitas</given-names></name><name><surname>Silva</surname><given-names>Lívia Raquel de Sousa</given-names></name><name><surname>Zanella</surname><given-names>Fernando César Vieira</given-names></name><name><surname>Garcia</surname><given-names>Caroline Tito</given-names></name><name><surname>Pereira</surname><given-names>Heber Luiz</given-names></name><name><surname>Quaglierini</surname><given-names>Claudia</given-names></name><name><surname>Pigozzo</surname><given-names>Camila Magalhães</given-names></name></person-group><article-title>A new species of <tp:taxon-name><tp:taxon-name-part taxon-name-part-type="genus" reg="Ceratina">Ceratina</tp:taxon-name-part> (<tp:taxon-name-part taxon-name-part-type="subgenus" reg="Ceratinula">Ceratinula</tp:taxon-name-part>)</tp:taxon-name> Moure, 1941, with notes on the taxonomy and distribution of <tp:taxon-name><tp:taxon-name-part taxon-name-part-type="genus" reg="Ceratina">Ceratina</tp:taxon-name-part> (<tp:taxon-name-part taxon-name-part-type="subgenus" reg="Ceratinula">Ceratinula</tp:taxon-name-part>) <tp:taxon-name-part taxon-name-part-type="species" reg="manni">manni</tp:taxon-name-part></tp:taxon-name> Cockerell, 1912, and an identification key for species of this subgenus known from Brazil (<tp:taxon-name><tp:taxon-name-part taxon-name-part-type="order">Hymenoptera</tp:taxon-name-part></tp:taxon-name>, <tp:taxon-name><tp:taxon-name-part taxon-name-part-type="family">Apidae</tp:taxon-name-part></tp:taxon-name>, <tp:taxon-name><tp:taxon-name-part taxon-name-part-type="tribe">Ceratinini</tp:taxon-name-part></tp:taxon-name>)</article-title><source>Zookeys</source><day>23</day><month>12</month><year>2020</year><volume>1006</volume><fpage>137</fpage><lpage>165</lpage><pub-id pub-id-type="doi">10.3897/zookeys.1006.57599</pub-id></mixed-citation></tp:treatment-meta><tp:nomenclature><tp:taxon-name><object-id xmlns:xlink="http://www.w3.org/1999/xlink" content-type="arpha" xlink:type="simple">5BECC6B7-DA87-5FB5-8C20-D42B0485A719</object-id>
              <tp:taxon-name-part taxon-name-part-type="genus" reg="Ceratina">Ceratina</tp:taxon-name-part> (<tp:taxon-name-part taxon-name-part-type="subgenus" reg="Ceratinula">Ceratinula</tp:taxon-name-part>)</tp:taxon-name><tp:taxon-authority>Moure, 1941</tp:taxon-authority></tp:nomenclature><tp:treatment-sec sec-type="type species" id="SECID0EVQAG"><title>Type species.</title><p><italic><tp:taxon-name><tp:taxon-name-part taxon-name-part-type="genus" reg="Ceratina">Ceratina</tp:taxon-name-part> <tp:taxon-name-part taxon-name-part-type="species" reg="lucidula">lucidula</tp:taxon-name-part></tp:taxon-name></italic> Smith, 1854 by original designation.</p></tp:treatment-sec><tp:treatment-sec sec-type="diagnosis" id="SECID0EGRAG"><title>Diagnosis.</title><p>Minute bees (3–6 mm long); usually metallic (rarely with the metasoma red); body elongated, with a slightly petiolate metasoma, the first segment as elongate-triangular; integument with extensive impunctate smooth areas, especially on head (paraocular area above antenna and on gena, sometimes on the whole head) and on mesonotum; second submarginal cell narrowed, sometimes converging to a point anteriorly, becoming almost triangular (<xref ref-type="bibr" rid="B23">Moure 1941</xref>; <xref ref-type="bibr" rid="B21">Michener 2007</xref>).</p><p>Among the species of <tp:taxon-name><tp:taxon-name-part taxon-name-part-type="genus" reg="Ceratina">Ceratina</tp:taxon-name-part> (<tp:taxon-name-part taxon-name-part-type="subgenus" reg="Ceratinula">Ceratinula</tp:taxon-name-part>)</tp:taxon-name> occurring in South America, <tp:taxon-name><tp:taxon-name-part taxon-name-part-type="genus" reg="Ceratina">C.</tp:taxon-name-part> (<tp:taxon-name-part taxon-name-part-type="subgenus" reg="Ceratinula">C.</tp:taxon-name-part>) <tp:taxon-name-part taxon-name-part-type="species" reg="fioreseana">fioreseana</tp:taxon-name-part></tp:taxon-name> Oliveira, sp. nov. is similar to <tp:taxon-name><tp:taxon-name-part taxon-name-part-type="genus" reg="Ceratina">C.</tp:taxon-name-part> (<tp:taxon-name-part taxon-name-part-type="subgenus" reg="Ceratinula">C.</tp:taxon-name-part>) <tp:taxon-name-part taxon-name-part-type="species" reg="manni">manni</tp:taxon-name-part></tp:taxon-name>, especially in the pattern of facial maculation (Fig. <xref ref-type="fig" rid="F8">8</xref>). However, it is easily distinguished by the smaller and slimmer body, the color of the legs, antennal scape, pedicel and first three flagellomeres (honey-yellow in <italic><tp:taxon-name><tp:taxon-name-part taxon-name-part-type="genus" reg="Ceratina"/><tp:taxon-name-part taxon-name-part-type="species" reg="fioreseana">fioreseana</tp:taxon-name-part></tp:taxon-name></italic> sp. nov. and dark brown in <italic><tp:taxon-name><tp:taxon-name-part taxon-name-part-type="genus" reg="Ceratina"/><tp:taxon-name-part taxon-name-part-type="species" reg="manni">manni</tp:taxon-name-part></tp:taxon-name></italic>); the integumental microsculpture on the paraocular region and on the upper part of the clypeus (smooth in <italic><tp:taxon-name><tp:taxon-name-part taxon-name-part-type="genus" reg="Ceratina"/><tp:taxon-name-part taxon-name-part-type="species" reg="fioreseana">fioreseana</tp:taxon-name-part></tp:taxon-name></italic> sp. nov. and microreticulate in <italic><tp:taxon-name><tp:taxon-name-part taxon-name-part-type="genus" reg="Ceratina"/><tp:taxon-name-part taxon-name-part-type="species" reg="manni">manni</tp:taxon-name-part></tp:taxon-name></italic>); the yellow genal stripe (following the orbit in the lower region in <italic><tp:taxon-name><tp:taxon-name-part taxon-name-part-type="genus" reg="Ceratina"/><tp:taxon-name-part taxon-name-part-type="species" reg="fioreseana">fioreseana</tp:taxon-name-part></tp:taxon-name></italic> sp. nov. and on the upper portion of the head diverging upward from the orbit in <italic><tp:taxon-name><tp:taxon-name-part taxon-name-part-type="genus" reg="Ceratina"/><tp:taxon-name-part taxon-name-part-type="species" reg="manni">manni</tp:taxon-name-part></tp:taxon-name></italic>).</p><p>The male genitalia also differ widely between the species, especially in the structure and shape of the valves, gonostyle, S5, S6 and S7 (Figs <xref ref-type="fig" rid="F3">3A–F</xref>; <xref ref-type="fig" rid="F7">7A–F</xref>).</p></tp:treatment-sec><tp:treatment-sec><!--Section generated to contain objects referenced in tp:taxon-treatment.--><fig id="F8" position="float" orientation="portrait"><object-id xmlns:xlink="http://www.w3.org/1999/xlink" content-type="doi" xlink:type="simple">10.3897/zookeys.1006.57599.figure8</object-id><object-id xmlns:xlink="http://www.w3.org/1999/xlink" content-type="arpha" xlink:type="simple">A7DF4471-2CF4-5A16-ABFD-F4E4F7085D94</object-id><label>Figure 8.</label><caption><p>Head of <tp:taxon-name><tp:taxon-name-part taxon-name-part-type="genus" reg="Ceratina">Ceratina</tp:taxon-name-part> (<tp:taxon-name-part taxon-name-part-type="subgenus" reg="Ceratinula">Ceratinula</tp:taxon-name-part>)</tp:taxon-name> Moure, 1941 species in frontal view <bold>A</bold> (female holotype) <bold>B</bold> (male paratype) Specimens of <tp:taxon-name><tp:taxon-name-part taxon-name-part-type="genus" reg="Ceratina">Ceratina</tp:taxon-name-part> (<tp:taxon-name-part taxon-name-part-type="subgenus" reg="Ceratinula">Ceratinula</tp:taxon-name-part>) <tp:taxon-name-part taxon-name-part-type="species" reg="fioreseana">fioreseana</tp:taxon-name-part></tp:taxon-name> sp. nov., deposited at the Entomological Collection of the Natural History Museum of the Federal University of Bahia (<abbrev xmlns:xlink="http://www.w3.org/1999/xlink" content-type="institution" xlink:title="Entomological Collection of the Natural History Museum" id="ABBRID0EJ2BG" xlink:type="simple">MHNBA-MZUFBA</abbrev>), in Salvador, Bahia, Brazil <bold>C, D</bold><tp:taxon-name><tp:taxon-name-part taxon-name-part-type="genus" reg="Ceratina">Ceratina</tp:taxon-name-part> (<tp:taxon-name-part taxon-name-part-type="subgenus" reg="Ceratinula">Ceratinula</tp:taxon-name-part>) <tp:taxon-name-part taxon-name-part-type="species" reg="manni">manni</tp:taxon-name-part></tp:taxon-name> Cockerell, 1912: <bold>C</bold> female specimen from Amélia Rodrigues, Bahia, deposited at the Reference Collection of the Laboratório de Bionomia, Biogeografia e Sistemática de Insetos (<abbrev xmlns:xlink="http://www.w3.org/1999/xlink" xlink:title="Reference Collection of the Laboratory of Bionomy, Biogeography and Insect Systematics" id="ABBRID0EA3BG" xlink:type="simple">BIOSIS</abbrev>), Federal University of Bahia (<abbrev xmlns:xlink="http://www.w3.org/1999/xlink" content-type="institution" xlink:title="Entomological Collection of the Natural History Museum" id="ABBRID0EE3BG" xlink:type="simple">MHNBA-MZUFBA</abbrev>), in Salvador, Bahia, Brazil <bold>D</bold> male specimen from Crato, Ceará, deposited at the Entomological Collection of the Federal University of Integração Latino-Americana (<abbrev xmlns:xlink="http://www.w3.org/1999/xlink" content-type="institution" xlink:title="Federal University of Latin American Integration" id="ABBRID0EL3BG" xlink:type="simple">CE-UNILA</abbrev>), in Foz do Iguaçu, Paraná, Brazil. Drawings by Luisa de Lima Ruschioni.</p></caption><graphic xmlns:xlink="http://www.w3.org/1999/xlink" xlink:href="zookeys-1006-137-g008.jpg" position="float" orientation="portrait" xlink:type="simple" id="oo_490327.jpg"><uri content-type="original_file" xlink:type="simple">https://binary.pensoft.net/fig/490327</uri></graphic></fig><fig id="F3" position="float" orientation="portrait"><object-id xmlns:xlink="http://www.w3.org/1999/xlink" content-type="doi" xlink:type="simple">10.3897/zookeys.1006.57599.figure3</object-id><object-id xmlns:xlink="http://www.w3.org/1999/xlink" content-type="arpha" xlink:type="simple">CF4A9A77-7F1B-527A-8AC5-C9DADB30A97F</object-id><label>Figure 3.</label><caption><p>Male genitalia and associated metasomal sternum of paratype of <tp:taxon-name><tp:taxon-name-part taxon-name-part-type="genus" reg="Ceratina">Ceratina</tp:taxon-name-part> (<tp:taxon-name-part taxon-name-part-type="subgenus" reg="Ceratinula">Ceratinula</tp:taxon-name-part>) <tp:taxon-name-part taxon-name-part-type="species" reg="fioreseana">fioreseana</tp:taxon-name-part></tp:taxon-name> sp. nov., deposited at the Entomological Collection of the Natural History Museum of the Federal University of Bahia (<abbrev xmlns:xlink="http://www.w3.org/1999/xlink" content-type="institution" xlink:title="Entomological Collection of the Natural History Museum" id="ABBRID0E4EBG" xlink:type="simple">MHNBA-MZUFBA</abbrev>), in Salvador, Bahia, Brazil <bold>A</bold> genital capsule in dorsal view <bold>B</bold> genital capsule in ventral view <bold>C</bold> genital capsule in lateral view <bold>D</bold> seventh sternum in dorsal view (E7) <bold>E</bold> sixth sternum in dorsal view (E6) <bold>F</bold> fifth sternum in dorsal view (E5) <bold>G</bold> seventh tergum in dorso-lateral view.</p></caption><graphic xmlns:xlink="http://www.w3.org/1999/xlink" xlink:href="zookeys-1006-137-g003.jpg" position="float" orientation="portrait" xlink:type="simple" id="oo_490322.jpg"><uri content-type="original_file" xlink:type="simple">https://binary.pensoft.net/fig/490322</uri></graphic></fig><fig id="F7" position="float" orientation="portrait"><object-id xmlns:xlink="http://www.w3.org/1999/xlink" content-type="doi" xlink:type="simple">10.3897/zookeys.1006.57599.figure7</object-id><object-id xmlns:xlink="http://www.w3.org/1999/xlink" content-type="arpha" xlink:type="simple">40CA73D1-2AE1-55B9-B403-757F1E8A7A8E</object-id><label>Figure 7.</label><caption><p>Male genitalia and associated metasomal sternum of <tp:taxon-name><tp:taxon-name-part taxon-name-part-type="genus" reg="Ceratina">Ceratina</tp:taxon-name-part> (<tp:taxon-name-part taxon-name-part-type="subgenus" reg="Ceratinula">Ceratinula</tp:taxon-name-part>) <tp:taxon-name-part taxon-name-part-type="species" reg="manni">manni</tp:taxon-name-part></tp:taxon-name> Cockerell, 1912, specimen from Serra Negra do Norte, Rio Grande do Norte, Brazil, deposited at the Entomological Collection of the Federal University of Integração Latino-Americana (<abbrev xmlns:xlink="http://www.w3.org/1999/xlink" content-type="institution" xlink:title="Federal University of Latin American Integration" id="ABBRID0EOZBG" xlink:type="simple">CE-UNILA</abbrev>), in Foz do Iguaçu, Paraná, Brazil <bold>A</bold> genital capsule in dorsal view (red arrow shows the bidentate apex) <bold>B</bold> genital capsule in ventral view <bold>C</bold> genital capsule in lateral view <bold>D</bold> seventh sternum in dorsal view (E7) <bold>E</bold> sixth sternum in dorsal view (E6) <bold>F</bold> fifth sternum in dorsal view (E5).</p></caption><graphic xmlns:xlink="http://www.w3.org/1999/xlink" xlink:href="zookeys-1006-137-g007.jpg" position="float" orientation="portrait" xlink:type="simple" id="oo_490326.jpg"><uri content-type="original_file" xlink:type="simple">https://binary.pensoft.net/fig/490326</uri></graphic></fig></tp:treatment-sec><ref-list><ref id="B23"><mixed-citation xmlns:xlink="http://www.w3.org/1999/xlink" xlink:type="simple"><person-group><name name-style="western"><surname>Moure</surname><given-names>JS</given-names></name></person-group> (<year>1941</year>) <article-title><tp:taxon-name><tp:taxon-name-part taxon-name-part-type="superfamily">Apoidea</tp:taxon-name-part></tp:taxon-name> Neotropica – III.</article-title><source>Arquivos do Museu Paranaense</source><volume>1</volume>: <fpage>41</fpage>–<lpage>99</lpage>.</mixed-citation></ref><ref id="B21"><mixed-citation xmlns:xlink="http://www.w3.org/1999/xlink" xlink:type="simple"><person-group><name name-style="western"><surname>Michener</surname><given-names>CD</given-names></name></person-group> (<year>2007</year>) <source>The Bees of the World (2<sup>nd</sup> Ed.).</source><publisher-name>Johns Hopkins University Press</publisher-name>, <publisher-loc>Baltimore</publisher-loc>, <size units="page">953 pp</size>. <ext-link xlink:type="simple" ext-link-type="uri" xlink:href="https://jhupbooks.press.jhu.edu/title/bees-world">https://jhupbooks.press.jhu.edu/title/bees-world</ext-link></mixed-citation></ref></ref-list></tp:taxon-treatment>
