# Supplementary material for: A new species of Ceratina (Ceratinula) Moure, 1941, with notes on the taxonomy and distribution of Ceratina (Ceratinula) manni Cockerell, 1912, and an identification key for species of this subgenus known from Brazil (Hymenoptera, Apidae, Ceratinini)
Source: Zookeys. 2020 Dec 23;1006:137–65. doi: 10.3897/zookeys.1006.57599 (PMC7773713; doi:10.3897/zookeys.1006.57599)
Supplement: XML Treatment for Ceratina (Ceratinula) fioreseana [file zookeys.1006.57599-treatment2.xml]

<!DOCTYPE tp:taxon-treatment
  PUBLIC "-//TaxonX//DTD Taxonomic Treatment Publishing DTD v0 20100105//EN" "tax-treatment-NSO.dtd">
<tp:taxon-treatment xmlns:tp="http://www.plazi.org/taxpub"><tp:treatment-meta><kwd-group><label>Taxon classification</label><kwd><named-content xmlns:xlink="http://www.w3.org/1999/xlink" content-type="kingdom">Animalia</named-content></kwd><kwd><named-content xmlns:xlink="http://www.w3.org/1999/xlink" content-type="order">Hymenoptera</named-content></kwd><kwd><named-content xmlns:xlink="http://www.w3.org/1999/xlink" content-type="family">Apidae</named-content></kwd></kwd-group><mixed-citation publication-type="journal"><person-group><name><surname>de Oliveira</surname><given-names>Favízia Freitas</given-names></name><name><surname>Silva</surname><given-names>Lívia Raquel de Sousa</given-names></name><name><surname>Zanella</surname><given-names>Fernando César Vieira</given-names></name><name><surname>Garcia</surname><given-names>Caroline Tito</given-names></name><name><surname>Pereira</surname><given-names>Heber Luiz</given-names></name><name><surname>Quaglierini</surname><given-names>Claudia</given-names></name><name><surname>Pigozzo</surname><given-names>Camila Magalhães</given-names></name></person-group><article-title>A new species of <tp:taxon-name><tp:taxon-name-part taxon-name-part-type="genus" reg="Ceratina">Ceratina</tp:taxon-name-part> (<tp:taxon-name-part taxon-name-part-type="subgenus" reg="Ceratinula">Ceratinula</tp:taxon-name-part>)</tp:taxon-name> Moure, 1941, with notes on the taxonomy and distribution of <tp:taxon-name><tp:taxon-name-part taxon-name-part-type="genus" reg="Ceratina">Ceratina</tp:taxon-name-part> (<tp:taxon-name-part taxon-name-part-type="subgenus" reg="Ceratinula">Ceratinula</tp:taxon-name-part>) <tp:taxon-name-part taxon-name-part-type="species" reg="manni">manni</tp:taxon-name-part></tp:taxon-name> Cockerell, 1912, and an identification key for species of this subgenus known from Brazil (<tp:taxon-name><tp:taxon-name-part taxon-name-part-type="order">Hymenoptera</tp:taxon-name-part></tp:taxon-name>, <tp:taxon-name><tp:taxon-name-part taxon-name-part-type="family">Apidae</tp:taxon-name-part></tp:taxon-name>, <tp:taxon-name><tp:taxon-name-part taxon-name-part-type="tribe">Ceratinini</tp:taxon-name-part></tp:taxon-name>)</article-title><source>Zookeys</source><day>23</day><month>12</month><year>2020</year><volume>1006</volume><fpage>137</fpage><lpage>165</lpage><pub-id pub-id-type="doi">10.3897/zookeys.1006.57599</pub-id></mixed-citation></tp:treatment-meta><tp:nomenclature><tp:taxon-name><object-id xmlns:xlink="http://www.w3.org/1999/xlink" content-type="arpha" xlink:type="simple">F52FC9F9-CD3D-537C-84DC-36131D6FD584</object-id>
              <tp:taxon-name-part taxon-name-part-type="genus" reg="Ceratina">Ceratina</tp:taxon-name-part> (<tp:taxon-name-part taxon-name-part-type="subgenus" reg="Ceratinula">Ceratinula</tp:taxon-name-part>) <tp:taxon-name-part taxon-name-part-type="species" reg="fioreseana">fioreseana</tp:taxon-name-part><object-id xmlns:xlink="http://www.w3.org/1999/xlink" content-type="zoobank" xlink:type="simple">http://zoobank.org/1EEDCDD0-999D-494E-ACC6-4EBCF775C031</object-id></tp:taxon-name><tp:taxon-authority>Oliveira</tp:taxon-authority><tp:taxon-status xmlns:xlink="http://www.w3.org/1999/xlink" xlink:type="simple">sp. nov.</tp:taxon-status><xref ref-type="fig" rid="F1">Figures 1</xref><xref ref-type="fig" rid="F2">, 2</xref><xref ref-type="fig" rid="F3">, 3</xref><xref ref-type="fig" rid="F8">, 8</xref><xref ref-type="fig" rid="F9">, 9</xref><xref ref-type="fig" rid="F10">, 10</xref></tp:nomenclature><tp:treatment-sec sec-type="diagnosis" id="SECID0EKXAG"><title>Diagnosis.</title><p><bold>Both sexes</bold>: integument color tending more to greenish with golden metallic sheen. <bold>Female</bold>: five yellow maculations on face and one stripe on gena; median paraocular yellow maculation not filling the entire space between the eye and antennal socket, and not reaching the height of upper part of the epistomal suture (Figs <xref ref-type="fig" rid="F1">1A, E</xref>; <xref ref-type="fig" rid="F8">8A</xref>; <xref ref-type="fig" rid="F9">9A, B</xref>); maculation of lower paraocular areas tiny, below tentorial pit (Figs <xref ref-type="fig" rid="F1">1A, E</xref>; <xref ref-type="fig" rid="F8">8A</xref>); lower paraocular area polished, smooth (Figs <xref ref-type="fig" rid="F1">1A</xref>; <xref ref-type="fig" rid="F8">8A</xref>); supraclypeal plain raised surface subpentagonal (Figs <xref ref-type="fig" rid="F1">1A</xref>; <xref ref-type="fig" rid="F8">8A</xref>; <xref ref-type="fig" rid="F9">9A, B</xref>); stripe of gena on lower half, adjacent to eye (Fig. <xref ref-type="fig" rid="F1">1C</xref>); antennal scape, pedicel and following three antennomeres honey-yellow (Fig. <xref ref-type="fig" rid="F1">1A, C, E</xref>); legs, from trochanters, honey-yellow (Fig. <xref ref-type="fig" rid="F1">1B–D</xref>). <bold>Male</bold>: clypeus almost totally yellow, except for a narrow strip that borders the upper edge above the tentorial pits; two large paraocular yellow spots close to clypeus; labrum and mandible almost entirely yellow; antennal scape and <abbrev xmlns:xlink="http://www.w3.org/1999/xlink" xlink:title="flagellomeres 1" id="ABBRID0EKZAG" xlink:type="simple">F1</abbrev>–<abbrev xmlns:xlink="http://www.w3.org/1999/xlink" xlink:title="flagellomeres 3" id="ABBRID0EOZAG" xlink:type="simple">F3</abbrev> honey-yellow, pedicel brownish (Fig. <xref ref-type="fig" rid="F2">2A, B, F</xref>); apical margin of S5 uniformly concave (Fig. <xref ref-type="fig" rid="F3">3F</xref>); apical margin of S6 tri-concave, with deeper median concavity bearing three strongly sclerotized denticles (Fig. <xref ref-type="fig" rid="F3">3E</xref>); S7 narrow, less sclerotized, with very narrow base, concave on basal margin, with long narrow dorsally-directed, spatulate projection on median portion of apical margin (Fig. <xref ref-type="fig" rid="F3">3D</xref>).</p><fig id="F1" position="float" orientation="portrait"><object-id xmlns:xlink="http://www.w3.org/1999/xlink" content-type="doi" xlink:type="simple">10.3897/zookeys.1006.57599.figure1</object-id><object-id xmlns:xlink="http://www.w3.org/1999/xlink" content-type="arpha" xlink:type="simple">00B8E39E-9E81-595C-8435-468F95A68F7D</object-id><label>Figure 1.</label><caption><p>Female holotype of <tp:taxon-name><tp:taxon-name-part taxon-name-part-type="genus" reg="Ceratina">Ceratina</tp:taxon-name-part> (<tp:taxon-name-part taxon-name-part-type="subgenus" reg="Ceratinula">Ceratinula</tp:taxon-name-part>) <tp:taxon-name-part taxon-name-part-type="species" reg="fioreseana">fioreseana</tp:taxon-name-part></tp:taxon-name> sp. nov., deposited at the Entomological Collection of the Natural History Museum of the Federal University of Bahia (<abbrev xmlns:xlink="http://www.w3.org/1999/xlink" content-type="institution" xlink:title="Entomological Collection of the Natural History Museum" id="ABBRID0EY1AG" xlink:type="simple">MHNBA-MZUFBA</abbrev>), in Salvador, Bahia, Brazil <bold>A</bold> head in frontal view <bold>B</bold> body in lateral view <bold>C</bold> head in lateral view <bold>D</bold> mesosoma in lateral view <bold>E</bold> labrum in frontal view.</p></caption><graphic xmlns:xlink="http://www.w3.org/1999/xlink" xlink:href="zookeys-1006-137-g001.jpg" position="float" orientation="portrait" xlink:type="simple" id="oo_490320.jpg"><uri content-type="original_file" xlink:type="simple">https://binary.pensoft.net/fig/490320</uri></graphic></fig></tp:treatment-sec><tp:treatment-sec sec-type="type locality" id="SECID0EM2AG"><title>Type locality.</title><p>Brazil, Goiás, Água Fria de Goiás, Fazenda Nossa Senhora Aparecida, Bayer Forward Farming, <named-content xmlns:xlink="http://www.w3.org/1999/xlink" content-type="dwc:verbatimCoordinates" xlink:type="simple"><named-content content-type="geo-json" specific-use="{&#34;type&#34;:&#34;Point&#34;,&#34;coordinates&#34;:[-47.725206,-14.823874]}" id="NCID0EV2AG" xlink:type="simple">14°49'25.946"S, 47°43'30.742"W</named-content></named-content> (<named-content xmlns:xlink="http://www.w3.org/1999/xlink" content-type="dwc:verbatimCoordinates" xlink:type="simple"><named-content content-type="geo-json" specific-use="{&#34;type&#34;:&#34;Point&#34;,&#34;coordinates&#34;:[-47.725206,-14.823874]}" id="NCID0E42AG" xlink:type="simple">–14.823874, –47.725206</named-content></named-content>), Cerrado vegetation (Savanna), alt. 1073 m a.s.l. (Fig. <xref ref-type="fig" rid="F10">10</xref>).</p></tp:treatment-sec><tp:treatment-sec sec-type="description" id="SECID0EG3AG"><title>Description.</title><p>♀: <bold><italic>Structure</italic> (mm)</bold>: total body length 4.9; forewing length 3.5; head width 1.37; eye length 0.83, width 0.47; gena width in profile 0.22; ocellocular distance 0.28; diameter of median ocellus 0.10; upper interorbital distance 0.86, median interorbital distance 0.75, lower interorbital distance 0.68; clypeus length 0.48, width 0.6; labrum length 0.17, width 0.36; scape length 0.3, width 0.08; <abbrev xmlns:xlink="http://www.w3.org/1999/xlink" xlink:title="flagellomeres 1" id="ABBRID0EQ3AG" xlink:type="simple">F1</abbrev> length 0.05; <abbrev xmlns:xlink="http://www.w3.org/1999/xlink" xlink:title="flagellomeres 2" id="ABBRID0EU3AG" xlink:type="simple">F2</abbrev> length 0.05; <abbrev xmlns:xlink="http://www.w3.org/1999/xlink" xlink:title="flagellomeres 3" id="ABBRID0EY3AG" xlink:type="simple">F3</abbrev> length 0.05; metatibia length 0.9, width 0.2; T2 width 1.25; T4 width 1.38. Antennal sockets located in deep depression (Fig. <xref ref-type="fig" rid="F8">8A</xref>); supraclypeal area level with clypeus and median paraocular region, the frons below; head sutures deep and distinct; a puncture line delimiting the supraclypeal plain raised area above, with lateral branches divergent basally, maximum diameter of puncture on line ca. 0.5 <abbrev xmlns:xlink="http://www.w3.org/1999/xlink" xlink:title="diameter of the scape" id="ABBRID0EA4AG" xlink:type="simple">DS</abbrev> basally; supraclypeal plain raised surface subpentagonal (Figs <xref ref-type="fig" rid="F1">1A, C, E</xref>; <xref ref-type="fig" rid="F8">8A</xref>; <xref ref-type="fig" rid="F9">9A, B</xref>). <bold><italic>Coloration</italic></bold>: integument mostly dark metallic golden-olive-green (Fig. <xref ref-type="fig" rid="F1">1 A–E</xref>), except for following parts: large elliptical longitudinal maculation on median paraocular area, extending upward and downward from level of antennal socket, not filling the entire space between the eye and antennal socket, and not reaching the height of upper part of the epistomal suture (maculation width ca. 1DS, length 2.3DS, ending at a height ca. 1.25DS from epistomal suture – scape maximum width – Figs <xref ref-type="fig" rid="F1">1A</xref>; <xref ref-type="fig" rid="F8">8A</xref>; <xref ref-type="fig" rid="F9">9A, B</xref>); large yellow subtriangular longitudinal maculation on disc of clypeus (Figs <xref ref-type="fig" rid="F1">1A, E</xref>; <xref ref-type="fig" rid="F8">8A</xref>); wide brownish honey-yellow band on apical 1/3 of clypeus, with base of subtriangular maculation on clypeus extending into this area (Fig. <xref ref-type="fig" rid="F1">1E</xref>); tiny round yellow maculation on lower paraocular area below tentorial pit (Fig. <xref ref-type="fig" rid="F1">1A, E</xref>); yellow stripe occupying lower half of gena, adjacent to eye (Fig. <xref ref-type="fig" rid="F1">1C</xref>); mandible reddish honey-brown, slightly darker on base and apex, with rounded translucent yellow area at base; labrum honey-yellow (Fig. <xref ref-type="fig" rid="F1">1E</xref>); antennal scape, pedicel and following three antennomeres honey-yellow (Fig. <xref ref-type="fig" rid="F1">1A, C, E</xref>); yellow maculation on pronotal lobe, outline areas translucent, reddish brown (Fig. <xref ref-type="fig" rid="F1">1B, D</xref>); legs honey-yellow from trochanter, meso- and meta- coxae slightly lighter brown, profemur with elliptical yellow maculation on apex of dorsal surface (Fig. <xref ref-type="fig" rid="F1">1B–D</xref>); light yellow longitudinal stripe on median line of dorsal surface of basal 1/2 of protibia (Fig. <xref ref-type="fig" rid="F1">1C</xref>); mesotibia with tiny pale-yellow spot on base of outer surface. <bold><italic>Pubescence</italic></bold>: whitish, simple and sparse (Fig. <xref ref-type="fig" rid="F1">1B, D</xref>), shorter and sparser on head, denser on venter, longer on labrum (thicker), sides of mesosoma (especially on mesepisternum), metasoma (T3–T6) and legs, especially on metafemur and tibia; longest setae on face between ocelli (1.5DO, much finer), very short on clypeus, lower paraocular, supraclypeal and vertexal areas (0.75DO); gena nearly glabrous; sides of mesepisternum with pilosity relatively dense, sparse, long and uniformly distributed (1.5DO); posterior 2/3 of mesoscutum nearly glabrous; plumose setae easily visible only on pronotal lobe and surrounding areas (very short, whitish silvery), surrounding propodeal spiracle and on metatibia (ca. 3DO) (Fig. <xref ref-type="fig" rid="F1">1B, D</xref>); pilosity on metasoma simple, gradually longer and denser toward apex; denser on base and apical border of tergum, with glabrous area on disc from T1–T3 along its width; T4–T6 evenly setaceous; seta on sterna ca. 3DO. <bold><italic>Microsculpture</italic></bold>: Integument smooth, polished, and shiny on most of surface; punctation piliferous, deep, distinct, and sparse. Punctures denser and more deep on sides of clypeus, upper part of supraclypeal area, anterior 1/3 of mesoscutum, mesepisternum and T4–T6, punctures larger on mesepisternum and mesoscutum and smaller on mesoscutellum and metanotum; metanotum and propodeum very coarsely microreticulate between sparse punctures; lower paraocular area, between antennal alveolus and tentorial pit, and near epistomal suture on upper half of clypeus, smooth, polished and shiny, not microreticulate; gena practically impunctate, smooth and polished; mesoscutum with punctation large, dense and deep on anterior 1/3, posterior 2/3 almost entirely smooth and polished, except for contours with small dense punctation; mesoscutellum with punctation very fine and dense, with impunctate polished area on disc; T1–T3 with punctation smaller and sparser, and broad glabrous impunctate polished area on each side of disc; T4–T6 with punctation evenly dense, large and deep.</p><p>♂: <bold><italic>Structure</italic> (mm)</bold>: total body length 4.5; forewing length 3.5; head width 1.37; eye length 0.87, width 0.52; gena width in profile 0.17; ocellocular distance 0.24; diameter of median ocellus 0.12; upper interorbital distance 0.85, median interorbital distance 0.64, lower interorbital distance 0.64; clypeus length 0.42, width 0.49; labrum length 0.18, width 0.33; scape length 0.24, width 0.08; <abbrev xmlns:xlink="http://www.w3.org/1999/xlink" xlink:title="flagellomeres 1" id="ABBRID0E66AG" xlink:type="simple">F1</abbrev> length 0.05; <abbrev xmlns:xlink="http://www.w3.org/1999/xlink" xlink:title="flagellomeres 2" id="ABBRID0EDABG" xlink:type="simple">F2</abbrev> length 0.065; <abbrev xmlns:xlink="http://www.w3.org/1999/xlink" xlink:title="flagellomeres 3" id="ABBRID0EHABG" xlink:type="simple">F3</abbrev> length 0.07; metatibia length 0.83, width 0.18; T2 width 1.15; T4 width 1.38. Antennal sockets located in deep depression (Fig. <xref ref-type="fig" rid="F8">8B</xref>); frons and supraclypeal area level with clypeus and median paraocular region as in female but sutures less distinct (Fig. <xref ref-type="fig" rid="F2">2A, E, F</xref>); comparing with the female: eyes closer medially, scape shorter and wider, gena narrower in profile. <bold><italic>Male terminalia</italic></bold>: apical margin of S5 uniformly concave (Fig. <xref ref-type="fig" rid="F3">3F</xref>); apical margin of E6 tri-concave, with deeper median concavity bearing three strongly sclerotized denticles (Fig. <xref ref-type="fig" rid="F3">3E</xref>); S7 narrow, less sclerotized, with very narrow base, concave on basal margin, with long narrow dorsally-directed spatulate projection on median portion of apical margin (Fig. <xref ref-type="fig" rid="F3">3D</xref>); gonostyle robust, enlarged and recurved, with an angulation in the middle portion almost forming 90 degrees, with apical portion directed to valves, lateral-distal surface of apical portion flattened, apex truncated (Fig. <xref ref-type="fig" rid="F3">3 A, B</xref>); valves in lateral view wider and subrectangular at base, hook-shaped in apical 1/4, with dentiform projection dorsomedially, which is connected to base by membranous/less-sclerotized transparent portion (Fig. <xref ref-type="fig" rid="F3">3A–C</xref>). <bold><italic>Coloration</italic></bold>: similar to that of female, except for antennal pedicel brownish (Fig. <xref ref-type="fig" rid="F2">2A–F</xref>); clypeus yellow, narrowly black along epistomal suture from tentorial pit upward, apical margin yellowish brown, translucent (Figs <xref ref-type="fig" rid="F2">2A, E, F</xref>; <xref ref-type="fig" rid="F8">8B</xref>); labrum entirely yellow, with three rounded yellowish brown translucent maculations on each side and middle basically and apical contour equally yellowish brown, translucent (Fig. <xref ref-type="fig" rid="F2">2E</xref>); lower paraocular area yellow from slightly below base of clypeus downward, upper margin of maculation rounded (Figs <xref ref-type="fig" rid="F2">2A, E, F</xref>; <xref ref-type="fig" rid="F8">8B</xref>); mandible yellow, brownish red at base and apex (Fig. <xref ref-type="fig" rid="F2">2E</xref>); gena without yellow maculation (Fig. <xref ref-type="fig" rid="F2">2C</xref>); wide yellow stripe on external surface of protibia, from base to apex, occupying almost entire upper surface (Fig. <xref ref-type="fig" rid="F2">2B</xref>), tarsus pale yellow, contrasting with other segments of legs (Fig. <xref ref-type="fig" rid="F2">2B</xref>). <bold><italic>Pubescence</italic></bold>: pilosity whitish as in female, slightly shorter and sparser, especially on mesoscutum, terga and legs. <bold><italic>Microsculpture</italic></bold>: punctation finer and sparse, shallower, space between spots much larger (varying from 1–4DP), especially on mesoscutum, mesepisternum and terga; clypeus smooth, polished and shiny on most surface; larger smooth impunctate areas on T1–T3 and mesoscutellum.</p><fig id="F2" position="float" orientation="portrait"><object-id xmlns:xlink="http://www.w3.org/1999/xlink" content-type="doi" xlink:type="simple">10.3897/zookeys.1006.57599.figure2</object-id><object-id xmlns:xlink="http://www.w3.org/1999/xlink" content-type="arpha" xlink:type="simple">D07522BA-E6EE-52F5-9D7D-BD3216D39784</object-id><label>Figure 2.</label><caption><p>Male paratypes of <tp:taxon-name><tp:taxon-name-part taxon-name-part-type="genus" reg="Ceratina">Ceratina</tp:taxon-name-part> (<tp:taxon-name-part taxon-name-part-type="subgenus" reg="Ceratinula">Ceratinula</tp:taxon-name-part>) <tp:taxon-name-part taxon-name-part-type="species" reg="fioreseana">fioreseana</tp:taxon-name-part></tp:taxon-name> sp. nov., deposited at the Entomological Collection of the Natural History Museum of the Federal University of Bahia (<abbrev xmlns:xlink="http://www.w3.org/1999/xlink" content-type="institution" xlink:title="Entomological Collection of the Natural History Museum" id="ABBRID0ERDBG" xlink:type="simple">MHNBA-MZUFBA</abbrev>), in Salvador, Bahia, Brazil: Paratype <bold>A</bold> head in frontal view <bold>B</bold> body in lateral view <bold>C</bold> head in lateral view <bold>D</bold> mesosoma in lateral view. Paratype <bold>E</bold> labrum in frontal view <bold>F</bold> head in frontal view.</p></caption><graphic xmlns:xlink="http://www.w3.org/1999/xlink" xlink:href="zookeys-1006-137-g002.jpg" position="float" orientation="portrait" xlink:type="simple" id="oo_490321.jpg"><uri content-type="original_file" xlink:type="simple">https://binary.pensoft.net/fig/490321</uri></graphic></fig><fig id="F3" position="float" orientation="portrait"><object-id xmlns:xlink="http://www.w3.org/1999/xlink" content-type="doi" xlink:type="simple">10.3897/zookeys.1006.57599.figure3</object-id><object-id xmlns:xlink="http://www.w3.org/1999/xlink" content-type="arpha" xlink:type="simple">CF4A9A77-7F1B-527A-8AC5-C9DADB30A97F</object-id><label>Figure 3.</label><caption><p>Male genitalia and associated metasomal sternum of paratype of <tp:taxon-name><tp:taxon-name-part taxon-name-part-type="genus" reg="Ceratina">Ceratina</tp:taxon-name-part> (<tp:taxon-name-part taxon-name-part-type="subgenus" reg="Ceratinula">Ceratinula</tp:taxon-name-part>) <tp:taxon-name-part taxon-name-part-type="species" reg="fioreseana">fioreseana</tp:taxon-name-part></tp:taxon-name> sp. nov., deposited at the Entomological Collection of the Natural History Museum of the Federal University of Bahia (<abbrev xmlns:xlink="http://www.w3.org/1999/xlink" content-type="institution" xlink:title="Entomological Collection of the Natural History Museum" id="ABBRID0E4EBG" xlink:type="simple">MHNBA-MZUFBA</abbrev>), in Salvador, Bahia, Brazil <bold>A</bold> genital capsule in dorsal view <bold>B</bold> genital capsule in ventral view <bold>C</bold> genital capsule in lateral view <bold>D</bold> seventh sternum in dorsal view (E7) <bold>E</bold> sixth sternum in dorsal view (E6) <bold>F</bold> fifth sternum in dorsal view (E5) <bold>G</bold> seventh tergum in dorso-lateral view.</p></caption><graphic xmlns:xlink="http://www.w3.org/1999/xlink" xlink:href="zookeys-1006-137-g003.jpg" position="float" orientation="portrait" xlink:type="simple" id="oo_490322.jpg"><uri content-type="original_file" xlink:type="simple">https://binary.pensoft.net/fig/490322</uri></graphic></fig></tp:treatment-sec><tp:treatment-sec sec-type="Observed variations" id="SECID0EVFBG"><title>Observed variations.</title><p>Some male specimens, such as the male paratype (Fig. <xref ref-type="fig" rid="F2">2A</xref>), have a discolored translucent area in the middle of the apical 1/2 of the clypeus. Other specimens have a uniformly yellow clypeus (Fig. <xref ref-type="fig" rid="F2">2F</xref>).</p></tp:treatment-sec><tp:treatment-sec sec-type="type material" id="SECID0EDGBG"><title>Type material.</title><p>(1♀, 3♂) – <bold><italic>Holotype</italic></bold> ♀ (MHNBA) // Brazil, Goiás, Água Fria de Goiás, Fazenda Nossa Senhora Aparecida, Bayer Forward Farming, <named-content xmlns:xlink="http://www.w3.org/1999/xlink" content-type="dwc:verbatimCoordinates" xlink:type="simple"><named-content content-type="geo-json" specific-use="{&#34;type&#34;:&#34;Point&#34;,&#34;coordinates&#34;:[-47.725206,-14.823874]}" id="NCID0EPGBG" xlink:type="simple">14°49'25.946"S, 47°43'30.742"W</named-content></named-content> (<named-content xmlns:xlink="http://www.w3.org/1999/xlink" content-type="dwc:verbatimCoordinates" xlink:type="simple"><named-content content-type="geo-json" specific-use="{&#34;type&#34;:&#34;Point&#34;,&#34;coordinates&#34;:[-47.725206,-14.823874]}" id="NCID0EXGBG" xlink:type="simple">–14.823874, –47.725206</named-content></named-content>), 29.XI.2018, 15:00–15:34 h, Cerrado Savanna, alt. 1073 m a.s.l. <bold><italic>Paratype used for description</italic></bold> ♂ (MHNBA) // Brazil, Goiás, Água Fria de Goiás, Fazenda Nossa Senhora Aparecida, Bayer Forward Farming, <named-content xmlns:xlink="http://www.w3.org/1999/xlink" content-type="dwc:verbatimCoordinates" xlink:type="simple"><named-content content-type="geo-json" specific-use="{&#34;type&#34;:&#34;Point&#34;,&#34;coordinates&#34;:[-47.725206,-14.823874]}" id="NCID0ECHBG" xlink:type="simple">14°49'25.946"S, 47°43'30.742"W</named-content></named-content> (<named-content xmlns:xlink="http://www.w3.org/1999/xlink" content-type="dwc:verbatimCoordinates" xlink:type="simple"><named-content content-type="geo-json" specific-use="{&#34;type&#34;:&#34;Point&#34;,&#34;coordinates&#34;:[-47.725206,-14.823874]}" id="NCID0EKHBG" xlink:type="simple">–14.823874, –47.725206</named-content></named-content>), 30.XI.2018, 10:40–11:40 h, Cerrado Savanna, alt. 1073 m a.s.l. <bold><italic>Paratypes</italic></bold>: 2 ♂ (MHNBA) // Brazil, Goiás, Água Fria de Goiás, Fazenda Nossa Senhora Aparecida, Bayer Forward Farming, <named-content xmlns:xlink="http://www.w3.org/1999/xlink" content-type="dwc:verbatimCoordinates" xlink:type="simple"><named-content content-type="geo-json" specific-use="{&#34;type&#34;:&#34;Point&#34;,&#34;coordinates&#34;:[-47.725206,-14.823874]}" id="NCID0EVHBG" xlink:type="simple">14°49'25.946"S, 47°43'30.742"W</named-content></named-content> (<named-content xmlns:xlink="http://www.w3.org/1999/xlink" content-type="dwc:verbatimCoordinates" xlink:type="simple"><named-content content-type="geo-json" specific-use="{&#34;type&#34;:&#34;Point&#34;,&#34;coordinates&#34;:[-47.725206,-14.823874]}" id="NCID0E4HBG" xlink:type="simple">–14.823874, –47.725206</named-content></named-content>), 29.XI.2018, 15:00–15:34 h, Cerrado Savanna, alt. 1073 m a.s.l. All specimens were collected with an entomological net on flowers of <italic><tp:taxon-name><tp:taxon-name-part taxon-name-part-type="genus" reg="Mentha">Mentha</tp:taxon-name-part> <tp:taxon-name-part taxon-name-part-type="species" reg="piperita">piperita</tp:taxon-name-part></tp:taxon-name></italic> L. (mint, family <tp:taxon-name><tp:taxon-name-part taxon-name-part-type="family">Lamiaceae</tp:taxon-name-part></tp:taxon-name>), in planted vegetable garden.</p></tp:treatment-sec><tp:treatment-sec sec-type="etymology" id="SECID0ESIBG"><title>Etymology.</title><p>The specific epithet is a patronym honoring Oli Antonio Fiorese, Edileusa Fiorese, Henrique Gustavo Fiorese and Kaio Felipe Fiorese, owners of the Nossa Senhora Aparecida farm (located in Água Fria de Goiás, Goiás State, midwestern Brazil), where the type specimens of the new species were collected. We honor their recognition of bees as key pollinators important to sustainable production, adapting their production to meet the standards for environmental certification, and also adopting various pollinator-friendly measures through the Bayer Forward Farming Project. Because of these procedures, their property has been certified as a model farm by environmental agency Round Table on Responsible Soy Association (RTRS), being the only farm in Brazil within the Bayer Forward Farming Project, and the twenty-fifth in the world.</p></tp:treatment-sec><tp:treatment-sec><!--Section generated to contain objects referenced in tp:taxon-treatment.--><fig id="F8" position="float" orientation="portrait"><object-id xmlns:xlink="http://www.w3.org/1999/xlink" content-type="doi" xlink:type="simple">10.3897/zookeys.1006.57599.figure8</object-id><object-id xmlns:xlink="http://www.w3.org/1999/xlink" content-type="arpha" xlink:type="simple">A7DF4471-2CF4-5A16-ABFD-F4E4F7085D94</object-id><label>Figure 8.</label><caption><p>Head of <tp:taxon-name><tp:taxon-name-part taxon-name-part-type="genus" reg="Ceratina">Ceratina</tp:taxon-name-part> (<tp:taxon-name-part taxon-name-part-type="subgenus" reg="Ceratinula">Ceratinula</tp:taxon-name-part>)</tp:taxon-name> Moure, 1941 species in frontal view <bold>A</bold> (female holotype) <bold>B</bold> (male paratype) Specimens of <tp:taxon-name><tp:taxon-name-part taxon-name-part-type="genus" reg="Ceratina">Ceratina</tp:taxon-name-part> (<tp:taxon-name-part taxon-name-part-type="subgenus" reg="Ceratinula">Ceratinula</tp:taxon-name-part>) <tp:taxon-name-part taxon-name-part-type="species" reg="fioreseana">fioreseana</tp:taxon-name-part></tp:taxon-name> sp. nov., deposited at the Entomological Collection of the Natural History Museum of the Federal University of Bahia (<abbrev xmlns:xlink="http://www.w3.org/1999/xlink" content-type="institution" xlink:title="Entomological Collection of the Natural History Museum" id="ABBRID0EJ2BG" xlink:type="simple">MHNBA-MZUFBA</abbrev>), in Salvador, Bahia, Brazil <bold>C, D</bold><tp:taxon-name><tp:taxon-name-part taxon-name-part-type="genus" reg="Ceratina">Ceratina</tp:taxon-name-part> (<tp:taxon-name-part taxon-name-part-type="subgenus" reg="Ceratinula">Ceratinula</tp:taxon-name-part>) <tp:taxon-name-part taxon-name-part-type="species" reg="manni">manni</tp:taxon-name-part></tp:taxon-name> Cockerell, 1912: <bold>C</bold> female specimen from Amélia Rodrigues, Bahia, deposited at the Reference Collection of the Laboratório de Bionomia, Biogeografia e Sistemática de Insetos (<abbrev xmlns:xlink="http://www.w3.org/1999/xlink" xlink:title="Reference Collection of the Laboratory of Bionomy, Biogeography and Insect Systematics" id="ABBRID0EA3BG" xlink:type="simple">BIOSIS</abbrev>), Federal University of Bahia (<abbrev xmlns:xlink="http://www.w3.org/1999/xlink" content-type="institution" xlink:title="Entomological Collection of the Natural History Museum" id="ABBRID0EE3BG" xlink:type="simple">MHNBA-MZUFBA</abbrev>), in Salvador, Bahia, Brazil <bold>D</bold> male specimen from Crato, Ceará, deposited at the Entomological Collection of the Federal University of Integração Latino-Americana (<abbrev xmlns:xlink="http://www.w3.org/1999/xlink" content-type="institution" xlink:title="Federal University of Latin American Integration" id="ABBRID0EL3BG" xlink:type="simple">CE-UNILA</abbrev>), in Foz do Iguaçu, Paraná, Brazil. Drawings by Luisa de Lima Ruschioni.</p></caption><graphic xmlns:xlink="http://www.w3.org/1999/xlink" xlink:href="zookeys-1006-137-g008.jpg" position="float" orientation="portrait" xlink:type="simple" id="oo_490327.jpg"><uri content-type="original_file" xlink:type="simple">https://binary.pensoft.net/fig/490327</uri></graphic></fig><fig id="F9" position="float" orientation="portrait"><object-id xmlns:xlink="http://www.w3.org/1999/xlink" content-type="doi" xlink:type="simple">10.3897/zookeys.1006.57599.figure9</object-id><object-id xmlns:xlink="http://www.w3.org/1999/xlink" content-type="arpha" xlink:type="simple">1DC575E1-08A6-5EF2-9DE0-37B3E67527B7</object-id><label>Figure 9.</label><caption><p>Head of <tp:taxon-name><tp:taxon-name-part taxon-name-part-type="genus" reg="Ceratina">Ceratina</tp:taxon-name-part> (<tp:taxon-name-part taxon-name-part-type="subgenus" reg="Ceratinula">Ceratinula</tp:taxon-name-part>)</tp:taxon-name> Moure, 1941 species in frontal view, showing the supraclypeal area and median paraocular area <bold>A, B</bold> female holotype of <tp:taxon-name><tp:taxon-name-part taxon-name-part-type="genus" reg="Ceratina">Ceratina</tp:taxon-name-part> (<tp:taxon-name-part taxon-name-part-type="subgenus" reg="Ceratinula">Ceratinula</tp:taxon-name-part>) <tp:taxon-name-part taxon-name-part-type="species" reg="fioreseana">fioreseana</tp:taxon-name-part></tp:taxon-name> sp. nov., specimen deposited at the Entomological Collection of the Natural History Museum of the Federal University of Bahia (<abbrev xmlns:xlink="http://www.w3.org/1999/xlink" content-type="institution" xlink:title="Entomological Collection of the Natural History Museum" id="ABBRID0EY4BG" xlink:type="simple">MHNBA-MZUFBA</abbrev>), in Salvador, Bahia, Brazil <bold>C, D</bold> female specimen of <tp:taxon-name><tp:taxon-name-part taxon-name-part-type="genus" reg="Ceratina">Ceratina</tp:taxon-name-part> (<tp:taxon-name-part taxon-name-part-type="subgenus" reg="Ceratinula">Ceratinula</tp:taxon-name-part>) <tp:taxon-name-part taxon-name-part-type="species" reg="manni">manni</tp:taxon-name-part></tp:taxon-name> Cockerell, 1912 from Amélia Rodrigues, Bahia, deposited at the Reference Collection of the Laboratório de Bionomia, Biogeografia e Sistemática de Insetos (<abbrev xmlns:xlink="http://www.w3.org/1999/xlink" xlink:title="Reference Collection of the Laboratory of Bionomy, Biogeography and Insect Systematics" id="ABBRID0EN5BG" xlink:type="simple">BIOSIS</abbrev>), Federal University of Bahia (<abbrev xmlns:xlink="http://www.w3.org/1999/xlink" content-type="institution" xlink:title="Entomological Collection of the Natural History Museum" id="ABBRID0ER5BG" xlink:type="simple">MHNBA-MZUFBA</abbrev>), in Salvador, Bahia, Brazil. Details: pls = puncture line delimiting the supraclypeal plain raised area above; ues = upper part of the epistomal suture.</p></caption><graphic xmlns:xlink="http://www.w3.org/1999/xlink" xlink:href="zookeys-1006-137-g009.jpg" position="float" orientation="portrait" xlink:type="simple" id="oo_490328.jpg"><uri content-type="original_file" xlink:type="simple">https://binary.pensoft.net/fig/490328</uri></graphic></fig><fig id="F10" position="float" orientation="portrait"><object-id xmlns:xlink="http://www.w3.org/1999/xlink" content-type="doi" xlink:type="simple">10.3897/zookeys.1006.57599.figure10</object-id><object-id xmlns:xlink="http://www.w3.org/1999/xlink" content-type="arpha" xlink:type="simple">568DCC2A-02CD-52D2-B74E-7AA5A282FE1E</object-id><label>Figure 10.</label><caption><p>Geographic distribution map of <tp:taxon-name><tp:taxon-name-part taxon-name-part-type="genus" reg="Ceratina">Ceratina</tp:taxon-name-part> (<tp:taxon-name-part taxon-name-part-type="subgenus" reg="Ceratinula">Ceratinula</tp:taxon-name-part>) <tp:taxon-name-part taxon-name-part-type="species" reg="fioreseana">fioreseana</tp:taxon-name-part></tp:taxon-name> sp. nov. and <tp:taxon-name><tp:taxon-name-part taxon-name-part-type="genus" reg="Ceratina">Ceratina</tp:taxon-name-part> (<tp:taxon-name-part taxon-name-part-type="subgenus" reg="Ceratinula">Ceratinula</tp:taxon-name-part>) <tp:taxon-name-part taxon-name-part-type="species" reg="manni">manni</tp:taxon-name-part></tp:taxon-name> Cockerell, 1912 in and Brazil: (1) Goiás, Água Fria de Goiás, Fazenda Nossa Senhora Aparecida, Bayer Forward Farming (<italic><tp:taxon-name><tp:taxon-name-part taxon-name-part-type="genus" reg="Ceratina"/><tp:taxon-name-part taxon-name-part-type="species" reg="fioreseana">fioreseana</tp:taxon-name-part></tp:taxon-name></italic> Type locality); (2) Bahia, Maracás; (3) Bahia, Milagres; (4) Bahia, Amélia Rodrigues; (5) Piauí, Caracol; (6) Ceará, Crato; (7) Rio Grande do Norte, Serra Negra do Norte, Estação Ecológica do Seridó; (8) Paraíba, Cacimba de Dentro, Fazenda Cachoeira da Capivara; (9) Paraíba, Mamanguape; (10) Paraiba, João Pessoa, Periurban Area – Sítio ponta de Gramame; (11) Paraíba, Conde, Granja Pitumirim; (12) Paraíba, Alhandra, Assentamento Tapuiu – Sítio Olho D’água; (13) Paraíba, Guarabira (<italic><tp:taxon-name><tp:taxon-name-part taxon-name-part-type="genus" reg="Ceratina"/><tp:taxon-name-part taxon-name-part-type="species" reg="manni">manni</tp:taxon-name-part></tp:taxon-name></italic> Type locality).</p></caption><graphic xmlns:xlink="http://www.w3.org/1999/xlink" xlink:href="zookeys-1006-137-g010.jpg" position="float" orientation="portrait" xlink:type="simple" id="oo_490329.jpg"><uri content-type="original_file" xlink:type="simple">https://binary.pensoft.net/fig/490329</uri></graphic></fig></tp:treatment-sec></tp:taxon-treatment>
