# Supplementary material for: A new species of Ceratina (Ceratinula) Moure, 1941, with notes on the taxonomy and distribution of Ceratina (Ceratinula) manni Cockerell, 1912, and an identification key for species of this subgenus known from Brazil (Hymenoptera, Apidae, Ceratinini)
Source: Zookeys. 2020 Dec 23;1006:137–65. doi: 10.3897/zookeys.1006.57599 (PMC7773713; doi:10.3897/zookeys.1006.57599)
Supplement: XML Treatment for Ceratina (Ceratinula) manni [file zookeys.1006.57599-treatment3.xml]

<!DOCTYPE tp:taxon-treatment
  PUBLIC "-//TaxonX//DTD Taxonomic Treatment Publishing DTD v0 20100105//EN" "tax-treatment-NSO.dtd">
<tp:taxon-treatment xmlns:tp="http://www.plazi.org/taxpub"><tp:treatment-meta><kwd-group><label>Taxon classification</label><kwd><named-content xmlns:xlink="http://www.w3.org/1999/xlink" content-type="kingdom">Animalia</named-content></kwd><kwd><named-content xmlns:xlink="http://www.w3.org/1999/xlink" content-type="order">Hymenoptera</named-content></kwd><kwd><named-content xmlns:xlink="http://www.w3.org/1999/xlink" content-type="family">Apidae</named-content></kwd></kwd-group><mixed-citation publication-type="journal"><person-group><name><surname>de Oliveira</surname><given-names>Favízia Freitas</given-names></name><name><surname>Silva</surname><given-names>Lívia Raquel de Sousa</given-names></name><name><surname>Zanella</surname><given-names>Fernando César Vieira</given-names></name><name><surname>Garcia</surname><given-names>Caroline Tito</given-names></name><name><surname>Pereira</surname><given-names>Heber Luiz</given-names></name><name><surname>Quaglierini</surname><given-names>Claudia</given-names></name><name><surname>Pigozzo</surname><given-names>Camila Magalhães</given-names></name></person-group><article-title>A new species of <tp:taxon-name><tp:taxon-name-part taxon-name-part-type="genus" reg="Ceratina">Ceratina</tp:taxon-name-part> (<tp:taxon-name-part taxon-name-part-type="subgenus" reg="Ceratinula">Ceratinula</tp:taxon-name-part>)</tp:taxon-name> Moure, 1941, with notes on the taxonomy and distribution of <tp:taxon-name><tp:taxon-name-part taxon-name-part-type="genus" reg="Ceratina">Ceratina</tp:taxon-name-part> (<tp:taxon-name-part taxon-name-part-type="subgenus" reg="Ceratinula">Ceratinula</tp:taxon-name-part>) <tp:taxon-name-part taxon-name-part-type="species" reg="manni">manni</tp:taxon-name-part></tp:taxon-name> Cockerell, 1912, and an identification key for species of this subgenus known from Brazil (<tp:taxon-name><tp:taxon-name-part taxon-name-part-type="order">Hymenoptera</tp:taxon-name-part></tp:taxon-name>, <tp:taxon-name><tp:taxon-name-part taxon-name-part-type="family">Apidae</tp:taxon-name-part></tp:taxon-name>, <tp:taxon-name><tp:taxon-name-part taxon-name-part-type="tribe">Ceratinini</tp:taxon-name-part></tp:taxon-name>)</article-title><source>Zookeys</source><day>23</day><month>12</month><year>2020</year><volume>1006</volume><fpage>137</fpage><lpage>165</lpage><pub-id pub-id-type="doi">10.3897/zookeys.1006.57599</pub-id></mixed-citation></tp:treatment-meta><tp:nomenclature><tp:taxon-name><object-id xmlns:xlink="http://www.w3.org/1999/xlink" content-type="arpha" xlink:type="simple">FD4FED6E-8E01-59BA-AE69-985717F57ABC</object-id>
              <tp:taxon-name-part taxon-name-part-type="genus" reg="Ceratina">Ceratina</tp:taxon-name-part> (<tp:taxon-name-part taxon-name-part-type="subgenus" reg="Ceratinula">Ceratinula</tp:taxon-name-part>) <tp:taxon-name-part taxon-name-part-type="species" reg="manni">manni</tp:taxon-name-part></tp:taxon-name><tp:taxon-authority>Cockerell, 1912</tp:taxon-authority><xref ref-type="fig" rid="F4">Figures 4</xref><xref ref-type="fig" rid="F5">, 5</xref><xref ref-type="fig" rid="F6">, 6</xref><xref ref-type="fig" rid="F7">, 7</xref><xref ref-type="fig" rid="F8">, 8</xref><xref ref-type="fig" rid="F9">, 9</xref><xref ref-type="fig" rid="F10">, 10</xref><tp:nomenclature-citation-list><tp:nomenclature-citation><tp:taxon-name>
                  <tp:taxon-name-part taxon-name-part-type="genus" reg="Ceratina">Ceratina</tp:taxon-name-part> <tp:taxon-name-part taxon-name-part-type="species" reg="manni">manni</tp:taxon-name-part></tp:taxon-name><comment>Cockerell, 1912: 47 [original description]; <xref ref-type="bibr" rid="B38">Schwarz 1943</xref>:30 [citation]; <xref ref-type="bibr" rid="B20">Michener 1954</xref>: 152 [citation]; ITS, 2009 [online catalog, geographic distribution]; <xref ref-type="bibr" rid="B9">Discover Life 2020</xref> [online catalog, geographic distribution].</comment></tp:nomenclature-citation><tp:nomenclature-citation><tp:taxon-name>
                  <tp:taxon-name-part taxon-name-part-type="genus" reg="Ceratinula">Ceratinula</tp:taxon-name-part> <tp:taxon-name-part taxon-name-part-type="species" reg="manni">manni</tp:taxon-name-part></tp:taxon-name><comment>: <xref ref-type="bibr" rid="B47">Zanella 2000</xref>: 591 [biogeography]; <xref ref-type="bibr" rid="B48">Zanella 2003</xref>: 235 [biogeography];</comment></tp:nomenclature-citation><tp:nomenclature-citation><tp:taxon-name>
                  <tp:taxon-name-part taxon-name-part-type="genus" reg="Ceratina">Ceratina</tp:taxon-name-part> (<tp:taxon-name-part taxon-name-part-type="subgenus" reg="Ceratinula">Ceratinula</tp:taxon-name-part>) <tp:taxon-name-part taxon-name-part-type="species" reg="manni">manni</tp:taxon-name-part></tp:taxon-name><comment>: <xref ref-type="bibr" rid="B40">Silveira et al. 2002</xref>: 146 [<italic>partim</italic>; geographic distribution]; <xref ref-type="bibr" rid="B1">Aguiar and Martins 2003</xref>: 213 [biogeography]; <xref ref-type="bibr" rid="B49">Zanella and Martins 2005</xref>: 383 [biogeography]; <xref ref-type="bibr" rid="B24">Moure et al. 2012</xref> [online catalog, geographic distribution]; <xref ref-type="bibr" rid="B8">Cruz 2013</xref> [floral visit record].</comment></tp:nomenclature-citation></tp:nomenclature-citation-list></tp:nomenclature><tp:treatment-sec sec-type="type locality" id="SECID0EONBG"><title>Type locality.</title><p>Brazil, Paraíba, Guarabira (previously known as Independencia).</p></tp:treatment-sec><tp:treatment-sec sec-type="diagnosis" id="SECID0ETNBG"><title>Diagnosis.</title><p><bold>Both sexes</bold>: integument color tending more to greenish with golden metallic sheen. <bold>Female</bold>: five yellow maculations on face and one stripe on gena; median paraocular yellow maculation almost filling the entire space between the eye and antennal socket, and almost reaching the height of upper part of the epistomal suture (Fig. <xref ref-type="fig" rid="F9">9</xref>, C, D); oval maculation on lower paraocular areas large, near tentorial pit (Figs <xref ref-type="fig" rid="F4">4A, B</xref>; <xref ref-type="fig" rid="F5">5A, D–F</xref>; <xref ref-type="fig" rid="F8">8C</xref>); lower paraocular area microreticulate (Figs <xref ref-type="fig" rid="F5">5E</xref>; <xref ref-type="fig" rid="F8">8C</xref>); supraclypeal plain raised surface subtriangular (Fig. <xref ref-type="fig" rid="F9">9</xref>, A, B); stripe of gena on superior half, extending above dorsal margin of eye, broader and divergent superiorly and closer to eye in lower portion (Figs <xref ref-type="fig" rid="F4">4C</xref>; <xref ref-type="fig" rid="F5">5B, C</xref>); antennal scape, pedicel and following three antennomeres brown (Figs <xref ref-type="fig" rid="F4">4A–C</xref>; <xref ref-type="fig" rid="F5">5A–F</xref>); coxae, trochanters and femurs of all legs brown, protibia and tarsus lighter honey-brown, meso- and metatibiae and basitarsi lighter brown, following tarsomeres lighter honey-brown (Figs <xref ref-type="fig" rid="F4">4C</xref>; <xref ref-type="fig" rid="F5">5B, C</xref>). <bold>Male</bold>: clypeus almost totally yellow, except for a narrow strip that borders the upper edge above the tentorial pits; two large paraocular yellow spots close to clypeus; labrum and mandible almost entirely yellow; apical margin of S5 slightly tri-concave, median concavity deepest (Fig. <xref ref-type="fig" rid="F7">7F</xref>); apical margin of S6 strongly bilobed, with deep median concavity intruding almost to midlength of sternum (Fig. <xref ref-type="fig" rid="F7">7E</xref>).</p><fig id="F4" position="float" orientation="portrait"><object-id xmlns:xlink="http://www.w3.org/1999/xlink" content-type="doi" xlink:type="simple">10.3897/zookeys.1006.57599.figure4</object-id><object-id xmlns:xlink="http://www.w3.org/1999/xlink" content-type="arpha" xlink:type="simple">1EAFE053-D640-5226-A8CC-4BB82C279DFB</object-id><label>Figure 4.</label><caption><p>Female syntype of <tp:taxon-name><tp:taxon-name-part taxon-name-part-type="genus" reg="Ceratina">Ceratina</tp:taxon-name-part> (<tp:taxon-name-part taxon-name-part-type="subgenus" reg="Ceratinula">Ceratinula</tp:taxon-name-part>) <tp:taxon-name-part taxon-name-part-type="species" reg="manni">manni</tp:taxon-name-part></tp:taxon-name> Cockerell, 1912 deposited at the Entomological Collection of the American Museum of Natural History (<abbrev xmlns:xlink="http://www.w3.org/1999/xlink" xlink:title="Entomological Collection of the American Museum of Natural History" id="ABBRID0ERQBG" xlink:type="simple">AMNH</abbrev>, New York, United States of America) <bold>A</bold> head in frontal view (Photograph: I_HHG3587) <bold>B</bold> body in dorsal view (Photograph: I_HHG3585) <bold>C</bold> body in lateral view (Photograph: I_HHG3586) <bold>D</bold> labels (Photograph: I_HHG3588). Ownership rights to these images and their copyright belong to <abbrev xmlns:xlink="http://www.w3.org/1999/xlink" xlink:title="Entomological Collection of the American Museum of Natural History" id="ABBRID0E4QBG" xlink:type="simple">AMNH</abbrev> and Hadel Go. Photographs by Copyright Hadel Go 2011-2016 downloaded from the Discover Life Website.</p></caption><graphic xmlns:xlink="http://www.w3.org/1999/xlink" xlink:href="zookeys-1006-137-g004.jpg" position="float" orientation="portrait" xlink:type="simple" id="oo_490323.jpg"><uri content-type="original_file" xlink:type="simple">https://binary.pensoft.net/fig/490323</uri></graphic></fig><fig id="F5" position="float" orientation="portrait"><object-id xmlns:xlink="http://www.w3.org/1999/xlink" content-type="doi" xlink:type="simple">10.3897/zookeys.1006.57599.figure5</object-id><object-id xmlns:xlink="http://www.w3.org/1999/xlink" content-type="arpha" xlink:type="simple">58703C26-60B4-5B50-979C-3E34C01E85C3</object-id><label>Figure 5.</label><caption><p>Female of <tp:taxon-name><tp:taxon-name-part taxon-name-part-type="genus" reg="Ceratina">Ceratina</tp:taxon-name-part> (<tp:taxon-name-part taxon-name-part-type="subgenus" reg="Ceratinula">Ceratinula</tp:taxon-name-part>) <tp:taxon-name-part taxon-name-part-type="species" reg="manni">manni</tp:taxon-name-part></tp:taxon-name> Cockerell, 1912 <bold>A</bold> head in frontal view <bold>B</bold> body in lateral view <bold>C</bold> head and mesosoma in lateral view <bold>D</bold> labrum in frontal view <bold>E</bold> median paraocular area and clypeus in detail <bold>F</bold> head in frontal view <bold>A, E</bold> specimen from Amélia Rodrigues, Bahia, deposited at the Reference Collection of the Laboratório de Bionomia, Biogeografia e Sistemática de Insetos (<abbrev xmlns:xlink="http://www.w3.org/1999/xlink" xlink:title="Reference Collection of the Laboratory of Bionomy, Biogeography and Insect Systematics" id="ABBRID0EKSBG" xlink:type="simple">BIOSIS</abbrev>), Federal University of Bahia (<abbrev xmlns:xlink="http://www.w3.org/1999/xlink" content-type="institution" xlink:title="Entomological Collection of the Natural History Museum" id="ABBRID0EOSBG" xlink:type="simple">MHNBA-MZUFBA</abbrev>), in Salvador, Bahia, Brazil; Specimens <bold>B,C, F</bold> from Caracol, Piauí, and <bold>D</bold> Milagres, Bahia, deposited at the Entomological Collection of the Federal University of Integração Latino-Americana (<abbrev xmlns:xlink="http://www.w3.org/1999/xlink" content-type="institution" xlink:title="Federal University of Latin American Integration" id="ABBRID0EXSBG" xlink:type="simple">CE-UNILA</abbrev>), in Foz do Iguaçu, Paraná, Brazil.</p></caption><graphic xmlns:xlink="http://www.w3.org/1999/xlink" xlink:href="zookeys-1006-137-g005.jpg" position="float" orientation="portrait" xlink:type="simple" id="oo_490324.jpg"><uri content-type="original_file" xlink:type="simple">https://binary.pensoft.net/fig/490324</uri></graphic></fig><fig id="F6" position="float" orientation="portrait"><object-id xmlns:xlink="http://www.w3.org/1999/xlink" content-type="doi" xlink:type="simple">10.3897/zookeys.1006.57599.figure6</object-id><object-id xmlns:xlink="http://www.w3.org/1999/xlink" content-type="arpha" xlink:type="simple">AB9516EF-6256-5723-889F-0461E0B198BF</object-id><label>Figure 6.</label><caption><p>Male of <tp:taxon-name><tp:taxon-name-part taxon-name-part-type="genus" reg="Ceratina">Ceratina</tp:taxon-name-part> (<tp:taxon-name-part taxon-name-part-type="subgenus" reg="Ceratinula">Ceratinula</tp:taxon-name-part>) <tp:taxon-name-part taxon-name-part-type="species" reg="manni">manni</tp:taxon-name-part></tp:taxon-name> Cockerell, 1912, specimen from Crato, Ceará, deposited at the Entomological Collection of the Federal University of Integração Latino-Americana (<abbrev xmlns:xlink="http://www.w3.org/1999/xlink" content-type="institution" xlink:title="Federal University of Latin American Integration" id="ABBRID0EXTBG" xlink:type="simple">CE-UNILA</abbrev>), in Foz do Iguaçu, Paraná, Brazil <bold>A</bold> head in frontal view <bold>B</bold> body in lateral view <bold>C</bold> labrum in frontal view <bold>D</bold> head and mesosoma in lateral view.</p></caption><graphic xmlns:xlink="http://www.w3.org/1999/xlink" xlink:href="zookeys-1006-137-g006.jpg" position="float" orientation="portrait" xlink:type="simple" id="oo_490325.jpg"><uri content-type="original_file" xlink:type="simple">https://binary.pensoft.net/fig/490325</uri></graphic></fig></tp:treatment-sec><tp:treatment-sec sec-type="description" id="SECID0EJUBG"><title>Description.</title><p>♀: <bold><italic>Structure</italic> (mm)</bold>: total body length 4.7; forewing length 3.2; head width 1.3; eye length 0.89, width 0.43; gena width in profile 0.26; ocellocular distance 0.33; diameter of median ocellus 0.12; upper interorbital distance 0.91, median interorbital distance 0.78, lower interorbital distance 0.67; clypeus length 0.43, width 0.61; labrum length 0.22, width 0.44; scape length 0.31, width 0.09; <abbrev xmlns:xlink="http://www.w3.org/1999/xlink" xlink:title="flagellomeres 1" id="ABBRID0ETUBG" xlink:type="simple">F1</abbrev> length 0.09; <abbrev xmlns:xlink="http://www.w3.org/1999/xlink" xlink:title="flagellomeres 2" id="ABBRID0EXUBG" xlink:type="simple">F2</abbrev> length 0.05; <abbrev xmlns:xlink="http://www.w3.org/1999/xlink" xlink:title="flagellomeres 3" id="ABBRID0E2UBG" xlink:type="simple">F3</abbrev> length 0.05; metatibia length 0.54, width 0.16; T2 width 1.25; T4 width 1.45. Antennal sockets located in shallow depression (Fig. <xref ref-type="fig" rid="F8">8C</xref>), frons and supraclypeal area raised above clypeus and median paraocular region, head sutures shallow; a puncture line delimiting the supraclypeal plain raised area above, with lateral branches divergent basally, maximum diameter of puncture on line ca. 1 <abbrev xmlns:xlink="http://www.w3.org/1999/xlink" xlink:title="diameter of the scape" id="ABBRID0EDVBG" xlink:type="simple">DS</abbrev> basally; supraclypeal plain raised surface subtriangular (Figs <xref ref-type="fig" rid="F5">5A, E, F</xref>; <xref ref-type="fig" rid="F8">8C</xref>; <xref ref-type="fig" rid="F9">9C, D</xref>). <bold><italic>Coloration</italic></bold>: integument mostly dark metallic golden-olive-green (Figs <xref ref-type="fig" rid="F4">4A–C</xref>; <xref ref-type="fig" rid="F5">5A–F</xref>), except following parts: large elliptical longitudinal yellow maculation in median paraocular area, extending upward and downward from level of antennal socket, almost filling the entire space between the eye and antennal socket, and almost reaching the height of upper part of the epistomal suture (maculation width ca. 1.4DS, length 2.4DS, ending at a height ca. 0.5DS – scape maximum width – Figs <xref ref-type="fig" rid="F5">5A, E, F</xref>; <xref ref-type="fig" rid="F8">8C</xref>; <xref ref-type="fig" rid="F9">9C, D</xref>); large yellow subtriangular longitudinal maculation on disc of clypeus (Figs <xref ref-type="fig" rid="F4">4A, B</xref>; <xref ref-type="fig" rid="F5">5A, D, E, F</xref>; <xref ref-type="fig" rid="F8">8C</xref>); oval relatively large yellow maculation on lower paraocular areas near tentorial pit (Figs <xref ref-type="fig" rid="F4">4A, B</xref>; <xref ref-type="fig" rid="F5">5A, D, E, F</xref>; <xref ref-type="fig" rid="F8">8C</xref>); wide brownish honey-yellow band on apical 1/3 of clypeus (Fig. <xref ref-type="fig" rid="F4">4A, B</xref>); yellow stripe occupying superior half of gena, extending above dorsal margin of eye, broader and divergent superiorly and closer to eye in lower portion (Figs <xref ref-type="fig" rid="F4">4C</xref>; <xref ref-type="fig" rid="F5">5B, C</xref>); mandible honey-brown, more reddish on base and more blackened on apex; labrum honey-brown, slightly lighter basally (Fig. <xref ref-type="fig" rid="F5">5D</xref>); antennal scape, pedicel and first three flagellomeres brown, scape with tiny dark honey-brown area on basis and apex (Figs <xref ref-type="fig" rid="F4">4A–C</xref>; <xref ref-type="fig" rid="F5">5A, C, F</xref>); yellow maculation on pronotal lobe demarcated by translucent reddish brown band (Figs <xref ref-type="fig" rid="F4">4C</xref>; <xref ref-type="fig" rid="F5">5B, C</xref>); coxae, trochanters and femurs of all legs brown with slight dark-olive-green metallic sheen; profemur with lighter-brown apical area; protibia and tarsus lighter honey-brown, tibia with longitudinal yellow stripe dorsally in basal 1/2; meso- and metatibiae and basitarsi lighter brown, following tarsomeres honey-brown; meso- and metatibiae with tiny pale-yellow spot on base of dorsal surface (Figs <xref ref-type="fig" rid="F4">4C</xref>; <xref ref-type="fig" rid="F5">5B, C</xref>). <bold><italic>Pubescence</italic></bold>: whitish, simple and sparse, shorter and sparser on head, denser on venter, longer on labrum (very coarse), sides of mesosoma, metasoma (T3–T6) and legs, especially on metafemur and tibia; longest setae on face between ocelli (1.5DO, much finer), very short on clypeus, lower paraocular, supraclypeal, and vertexal areas (0.5DO); gena nearly glabrous; sides of mesepisternum with relatively dense, long, uniformly distributed pilosity (1.5DO); posterior 2/3 of mesoscutum nearly glabrous; plumose setae easily visible only on pronotal lobe and its surroundings (very short, whitish silver), surrounding propodeal spiracle and on metatibia (ca. 3DO); pilosity on metasoma simple, gradually longer and denser toward apex; denser on base and apical border of tergum; T1–T3 with glabrous area on disc; T4–T6 evenly setaceous; setae on sterna ca. 2.25DO. <bold><italic>Microsculpture</italic></bold>: Integument impunctate, polished and shiny on most of surface; punctation piliferous, deep and sparse. Punctures denser and deeper on supraclypeal area, anterior 1/3 of mesoscutum, mesepisternum and T4–T6, punctures larger on face and smaller on mesoscutellum; metanotum and propodeum very coarsely microreticulate between sparse punctures; finely microreticulate area on lower paraocular area, between antennal alveolus and tentorial pit, also near epistomal suture on upper half of clypeus (Fig. <xref ref-type="fig" rid="F5">5E</xref>); gena nearly impunctate, smooth and polished with some very superficial large punctures in middle longitudinally on yellow stripe and some denser and deeper punctures in upper portion (Fig. <xref ref-type="fig" rid="F5">5C</xref>); mesoscutum with punctation large, dense and deep on anterior 1/3, posterior 2/3 nearly smooth and polished, except for contours with dense small punctures; mesoscutellum with punctation very fine and dense, and smooth polished area on each side of disc; T1–T3 with punctation very fine and sparse, and broad glabrous smooth polished area on each side of disc; T4–T6 with punctation evenly dense, coarse and marked.</p><fig id="F7" position="float" orientation="portrait"><object-id xmlns:xlink="http://www.w3.org/1999/xlink" content-type="doi" xlink:type="simple">10.3897/zookeys.1006.57599.figure7</object-id><object-id xmlns:xlink="http://www.w3.org/1999/xlink" content-type="arpha" xlink:type="simple">40CA73D1-2AE1-55B9-B403-757F1E8A7A8E</object-id><label>Figure 7.</label><caption><p>Male genitalia and associated metasomal sternum of <tp:taxon-name><tp:taxon-name-part taxon-name-part-type="genus" reg="Ceratina">Ceratina</tp:taxon-name-part> (<tp:taxon-name-part taxon-name-part-type="subgenus" reg="Ceratinula">Ceratinula</tp:taxon-name-part>) <tp:taxon-name-part taxon-name-part-type="species" reg="manni">manni</tp:taxon-name-part></tp:taxon-name> Cockerell, 1912, specimen from Serra Negra do Norte, Rio Grande do Norte, Brazil, deposited at the Entomological Collection of the Federal University of Integração Latino-Americana (<abbrev xmlns:xlink="http://www.w3.org/1999/xlink" content-type="institution" xlink:title="Federal University of Latin American Integration" id="ABBRID0EOZBG" xlink:type="simple">CE-UNILA</abbrev>), in Foz do Iguaçu, Paraná, Brazil <bold>A</bold> genital capsule in dorsal view (red arrow shows the bidentate apex) <bold>B</bold> genital capsule in ventral view <bold>C</bold> genital capsule in lateral view <bold>D</bold> seventh sternum in dorsal view (E7) <bold>E</bold> sixth sternum in dorsal view (E6) <bold>F</bold> fifth sternum in dorsal view (E5).</p></caption><graphic xmlns:xlink="http://www.w3.org/1999/xlink" xlink:href="zookeys-1006-137-g007.jpg" position="float" orientation="portrait" xlink:type="simple" id="oo_490326.jpg"><uri content-type="original_file" xlink:type="simple">https://binary.pensoft.net/fig/490326</uri></graphic></fig><fig id="F8" position="float" orientation="portrait"><object-id xmlns:xlink="http://www.w3.org/1999/xlink" content-type="doi" xlink:type="simple">10.3897/zookeys.1006.57599.figure8</object-id><object-id xmlns:xlink="http://www.w3.org/1999/xlink" content-type="arpha" xlink:type="simple">A7DF4471-2CF4-5A16-ABFD-F4E4F7085D94</object-id><label>Figure 8.</label><caption><p>Head of <tp:taxon-name><tp:taxon-name-part taxon-name-part-type="genus" reg="Ceratina">Ceratina</tp:taxon-name-part> (<tp:taxon-name-part taxon-name-part-type="subgenus" reg="Ceratinula">Ceratinula</tp:taxon-name-part>)</tp:taxon-name> Moure, 1941 species in frontal view <bold>A</bold> (female holotype) <bold>B</bold> (male paratype) Specimens of <tp:taxon-name><tp:taxon-name-part taxon-name-part-type="genus" reg="Ceratina">Ceratina</tp:taxon-name-part> (<tp:taxon-name-part taxon-name-part-type="subgenus" reg="Ceratinula">Ceratinula</tp:taxon-name-part>) <tp:taxon-name-part taxon-name-part-type="species" reg="fioreseana">fioreseana</tp:taxon-name-part></tp:taxon-name> sp. nov., deposited at the Entomological Collection of the Natural History Museum of the Federal University of Bahia (<abbrev xmlns:xlink="http://www.w3.org/1999/xlink" content-type="institution" xlink:title="Entomological Collection of the Natural History Museum" id="ABBRID0EJ2BG" xlink:type="simple">MHNBA-MZUFBA</abbrev>), in Salvador, Bahia, Brazil <bold>C, D</bold><tp:taxon-name><tp:taxon-name-part taxon-name-part-type="genus" reg="Ceratina">Ceratina</tp:taxon-name-part> (<tp:taxon-name-part taxon-name-part-type="subgenus" reg="Ceratinula">Ceratinula</tp:taxon-name-part>) <tp:taxon-name-part taxon-name-part-type="species" reg="manni">manni</tp:taxon-name-part></tp:taxon-name> Cockerell, 1912: <bold>C</bold> female specimen from Amélia Rodrigues, Bahia, deposited at the Reference Collection of the Laboratório de Bionomia, Biogeografia e Sistemática de Insetos (<abbrev xmlns:xlink="http://www.w3.org/1999/xlink" xlink:title="Reference Collection of the Laboratory of Bionomy, Biogeography and Insect Systematics" id="ABBRID0EA3BG" xlink:type="simple">BIOSIS</abbrev>), Federal University of Bahia (<abbrev xmlns:xlink="http://www.w3.org/1999/xlink" content-type="institution" xlink:title="Entomological Collection of the Natural History Museum" id="ABBRID0EE3BG" xlink:type="simple">MHNBA-MZUFBA</abbrev>), in Salvador, Bahia, Brazil <bold>D</bold> male specimen from Crato, Ceará, deposited at the Entomological Collection of the Federal University of Integração Latino-Americana (<abbrev xmlns:xlink="http://www.w3.org/1999/xlink" content-type="institution" xlink:title="Federal University of Latin American Integration" id="ABBRID0EL3BG" xlink:type="simple">CE-UNILA</abbrev>), in Foz do Iguaçu, Paraná, Brazil. Drawings by Luisa de Lima Ruschioni.</p></caption><graphic xmlns:xlink="http://www.w3.org/1999/xlink" xlink:href="zookeys-1006-137-g008.jpg" position="float" orientation="portrait" xlink:type="simple" id="oo_490327.jpg"><uri content-type="original_file" xlink:type="simple">https://binary.pensoft.net/fig/490327</uri></graphic></fig><fig id="F9" position="float" orientation="portrait"><object-id xmlns:xlink="http://www.w3.org/1999/xlink" content-type="doi" xlink:type="simple">10.3897/zookeys.1006.57599.figure9</object-id><object-id xmlns:xlink="http://www.w3.org/1999/xlink" content-type="arpha" xlink:type="simple">1DC575E1-08A6-5EF2-9DE0-37B3E67527B7</object-id><label>Figure 9.</label><caption><p>Head of <tp:taxon-name><tp:taxon-name-part taxon-name-part-type="genus" reg="Ceratina">Ceratina</tp:taxon-name-part> (<tp:taxon-name-part taxon-name-part-type="subgenus" reg="Ceratinula">Ceratinula</tp:taxon-name-part>)</tp:taxon-name> Moure, 1941 species in frontal view, showing the supraclypeal area and median paraocular area <bold>A, B</bold> female holotype of <tp:taxon-name><tp:taxon-name-part taxon-name-part-type="genus" reg="Ceratina">Ceratina</tp:taxon-name-part> (<tp:taxon-name-part taxon-name-part-type="subgenus" reg="Ceratinula">Ceratinula</tp:taxon-name-part>) <tp:taxon-name-part taxon-name-part-type="species" reg="fioreseana">fioreseana</tp:taxon-name-part></tp:taxon-name> sp. nov., specimen deposited at the Entomological Collection of the Natural History Museum of the Federal University of Bahia (<abbrev xmlns:xlink="http://www.w3.org/1999/xlink" content-type="institution" xlink:title="Entomological Collection of the Natural History Museum" id="ABBRID0EY4BG" xlink:type="simple">MHNBA-MZUFBA</abbrev>), in Salvador, Bahia, Brazil <bold>C, D</bold> female specimen of <tp:taxon-name><tp:taxon-name-part taxon-name-part-type="genus" reg="Ceratina">Ceratina</tp:taxon-name-part> (<tp:taxon-name-part taxon-name-part-type="subgenus" reg="Ceratinula">Ceratinula</tp:taxon-name-part>) <tp:taxon-name-part taxon-name-part-type="species" reg="manni">manni</tp:taxon-name-part></tp:taxon-name> Cockerell, 1912 from Amélia Rodrigues, Bahia, deposited at the Reference Collection of the Laboratório de Bionomia, Biogeografia e Sistemática de Insetos (<abbrev xmlns:xlink="http://www.w3.org/1999/xlink" xlink:title="Reference Collection of the Laboratory of Bionomy, Biogeography and Insect Systematics" id="ABBRID0EN5BG" xlink:type="simple">BIOSIS</abbrev>), Federal University of Bahia (<abbrev xmlns:xlink="http://www.w3.org/1999/xlink" content-type="institution" xlink:title="Entomological Collection of the Natural History Museum" id="ABBRID0ER5BG" xlink:type="simple">MHNBA-MZUFBA</abbrev>), in Salvador, Bahia, Brazil. Details: pls = puncture line delimiting the supraclypeal plain raised area above; ues = upper part of the epistomal suture.</p></caption><graphic xmlns:xlink="http://www.w3.org/1999/xlink" xlink:href="zookeys-1006-137-g009.jpg" position="float" orientation="portrait" xlink:type="simple" id="oo_490328.jpg"><uri content-type="original_file" xlink:type="simple">https://binary.pensoft.net/fig/490328</uri></graphic></fig><p>♂: <bold><italic>Structure</italic> (mm)</bold>: total body length 3.9; forewing length 3.06; head width 1.3; eye length 0.76, width 0.46; gena width in profile 0.23; ocellocular distance 0.24; diameter of median ocellus 0.12; upper interorbital distance 0.84, medium interorbital distance 0.61, lower interorbital distance 0.57; clypeus length 0.49, width 0.57; labrum length 0.21, width 0.33; scape length 0.23, width 0.08; <abbrev xmlns:xlink="http://www.w3.org/1999/xlink" xlink:title="flagellomeres 1" id="ABBRID0EB6BG" xlink:type="simple">F1</abbrev> length 0.05; <abbrev xmlns:xlink="http://www.w3.org/1999/xlink" xlink:title="flagellomeres 2" id="ABBRID0EF6BG" xlink:type="simple">F2</abbrev> length 0.04; <abbrev xmlns:xlink="http://www.w3.org/1999/xlink" xlink:title="flagellomeres 3" id="ABBRID0EJ6BG" xlink:type="simple">F3</abbrev> length 0.06; metatibia length 0.5, width 0.14; metasomal width 1.19 (measured on T4). Antennal sockets located in shallow depression (Fig. <xref ref-type="fig" rid="F8">8D</xref>), frons and supraclypeal area raised above clypeus and median paraocular area, head sutures shallow (Fig. <xref ref-type="fig" rid="F6">6A</xref>); comparing with the female: eyes closer medially, scape shorter and wider, gena narrower in profile (Fig. <xref ref-type="fig" rid="F6">6D</xref>). <bold><italic>Male terminalia</italic></bold>: apical margin of S5 slightly tri-concave, median concavity deepest (Fig. <xref ref-type="fig" rid="F7">7F</xref>); apical margin of S6 strongly bilobed, with deep median concavity intruding almost to midlength of sternum (Fig. <xref ref-type="fig" rid="F7">7E</xref>); S7 quite narrow and less sclerotized, almost transparent in median portion which is wider, apical margin rounded (Fig. <xref ref-type="fig" rid="F7">7D</xref>; this structure was broken, with part missing, and not possible to see in its entirety); gonostyle robust, enlarged and recurved, with an angulation in the median and preapical portion almost forming a 90 degrees, lateral-distal surface flattened, apical portion directed to valves ending in narrow bidentate apex (Fig. <xref ref-type="fig" rid="F7">7A</xref>); valves slender in apical 1/2, hook-shaped, with dentiform projection dorsomedially, which is connected to base by less-sclerotized, transparent membranous portion (Fig. <xref ref-type="fig" rid="F7">7A–C</xref>). <bold><italic>Coloration</italic></bold>: similar to that of female (Fig. <xref ref-type="fig" rid="F6">6A–D</xref>) except clypeus yellow, narrowly black along epistomal suture from tentorial pit upward, honey-brown translucent stripe on apical border and darker irregularly rounded honey-brown translucent maculation in middle of disc (Fig. <xref ref-type="fig" rid="F6">6A, C</xref>); labrum yellow, paler than clypeus, with paired oval translucent brown maculation laterally, and apical margin translucent brown (Fig. <xref ref-type="fig" rid="F6">6C</xref>); lower paraocular area yellow from slightly below base of clypeus downward, upper margin of maculation rounded (Figs <xref ref-type="fig" rid="F6">6A, C</xref>, <xref ref-type="fig" rid="F8">8D</xref>); mandible yellow, brownish at base and apex (Fig. <xref ref-type="fig" rid="F6">6C</xref>); gena without yellow stripe (Fig. <xref ref-type="fig" rid="F6">6B, D</xref>); apex of scape lighter brown; legs with small yellow maculation on apices of femurs and base of tibiae; wide yellow stripe on protibia, from base to apex, occupying almost entire dorsal surface (Fig. <xref ref-type="fig" rid="F6">6B, D</xref>); tarsus entirely yellow (Fig. <xref ref-type="fig" rid="F6">6B</xref>). <bold><italic>Pubescence</italic></bold>: pilosity whitish as in female, slightly shorter and sparse, especially on mesoscutum, terga and legs. <bold><italic>Microsculpture</italic></bold>: punctures smaller and sparser, interspaces much larger, especially on mesoscutum, mesepisternum and tergum; clypeus smooth, polished and shiny on most surface; with smooth impunctate areas on T1–T3 slightly larger, as well as those of mesoscutellum; microreticulation of metanotum and basal area of propodeum shallower.</p></tp:treatment-sec><tp:treatment-sec sec-type="Observed variations" id="SECID0E5BAI"><title>Observed variations.</title><p>In females, the large elliptical yellow longitudinal maculation on the disc of the clypeus is sometimes enlarged apically, as observed in some specimens from Piauí State; these also have a small translucent brown oval maculation in the middle of the disc (Fig. <xref ref-type="fig" rid="F5">5F</xref>), invading the area of the wide brownish honey-yellow band on the apical third of the clypeus.</p></tp:treatment-sec><tp:treatment-sec sec-type="distribution" id="SECID0EICAI"><title>Distribution</title><p>(new geographical records indicated by*). <italic><tp:taxon-name><tp:taxon-name-part taxon-name-part-type="genus" reg="Ceratina">Ceratina</tp:taxon-name-part> <tp:taxon-name-part taxon-name-part-type="species" reg="manni">manni</tp:taxon-name-part></tp:taxon-name></italic> is endemic to northeastern Brazil and occurs mainly within the limits of the Caatinga region (Fig. <xref ref-type="fig" rid="F10">10</xref>), being recorded from near sea level to 945 m a.s.l. The records from João Pessoa and vicinity by <xref ref-type="bibr" rid="B8">Cruz (2013)</xref> in peri-urban and rural areas and in Mamanguape, all in Paraíba, indicate that the species is not restricted to the semiarid region, and occurs in other areas of open vegetation, at least near the limit of the Caatinga (open dry diagonal, or South American diagonal of open formations – <xref ref-type="bibr" rid="B44">Vanzolini 1974</xref>). The record from São Paulo state (Salesópolis, Boracéia Biological Station – <xref ref-type="bibr" rid="B46">Wilms 1995</xref>), secondarily cited by <xref ref-type="bibr" rid="B27">Pedro and Camargo (2000)</xref>, <xref ref-type="bibr" rid="B17">Imperatriz-Fonseca et al. (2011)</xref> and in the Discover Life website (2020 -Table <xref ref-type="table" rid="T2">2</xref>) must be checked (see remarks below).</p><fig id="F10" position="float" orientation="portrait"><object-id xmlns:xlink="http://www.w3.org/1999/xlink" content-type="doi" xlink:type="simple">10.3897/zookeys.1006.57599.figure10</object-id><object-id xmlns:xlink="http://www.w3.org/1999/xlink" content-type="arpha" xlink:type="simple">568DCC2A-02CD-52D2-B74E-7AA5A282FE1E</object-id><label>Figure 10.</label><caption><p>Geographic distribution map of <tp:taxon-name><tp:taxon-name-part taxon-name-part-type="genus" reg="Ceratina">Ceratina</tp:taxon-name-part> (<tp:taxon-name-part taxon-name-part-type="subgenus" reg="Ceratinula">Ceratinula</tp:taxon-name-part>) <tp:taxon-name-part taxon-name-part-type="species" reg="fioreseana">fioreseana</tp:taxon-name-part></tp:taxon-name> sp. nov. and <tp:taxon-name><tp:taxon-name-part taxon-name-part-type="genus" reg="Ceratina">Ceratina</tp:taxon-name-part> (<tp:taxon-name-part taxon-name-part-type="subgenus" reg="Ceratinula">Ceratinula</tp:taxon-name-part>) <tp:taxon-name-part taxon-name-part-type="species" reg="manni">manni</tp:taxon-name-part></tp:taxon-name> Cockerell, 1912 in and Brazil: (1) Goiás, Água Fria de Goiás, Fazenda Nossa Senhora Aparecida, Bayer Forward Farming (<italic><tp:taxon-name><tp:taxon-name-part taxon-name-part-type="genus" reg="Ceratina"/><tp:taxon-name-part taxon-name-part-type="species" reg="fioreseana">fioreseana</tp:taxon-name-part></tp:taxon-name></italic> Type locality); (2) Bahia, Maracás; (3) Bahia, Milagres; (4) Bahia, Amélia Rodrigues; (5) Piauí, Caracol; (6) Ceará, Crato; (7) Rio Grande do Norte, Serra Negra do Norte, Estação Ecológica do Seridó; (8) Paraíba, Cacimba de Dentro, Fazenda Cachoeira da Capivara; (9) Paraíba, Mamanguape; (10) Paraiba, João Pessoa, Periurban Area – Sítio ponta de Gramame; (11) Paraíba, Conde, Granja Pitumirim; (12) Paraíba, Alhandra, Assentamento Tapuiu – Sítio Olho D’água; (13) Paraíba, Guarabira (<italic><tp:taxon-name><tp:taxon-name-part taxon-name-part-type="genus" reg="Ceratina"/><tp:taxon-name-part taxon-name-part-type="species" reg="manni">manni</tp:taxon-name-part></tp:taxon-name></italic> Type locality).</p></caption><graphic xmlns:xlink="http://www.w3.org/1999/xlink" xlink:href="zookeys-1006-137-g010.jpg" position="float" orientation="portrait" xlink:type="simple" id="oo_490329.jpg"><uri content-type="original_file" xlink:type="simple">https://binary.pensoft.net/fig/490329</uri></graphic></fig><p><bold>Brazil</bold>: *<bold>Piauí State</bold>: Caracol. *<bold>Ceará state</bold>: Crato. <bold>Rio Grande do Norte state</bold>: Serra Negra do Norte (<xref ref-type="bibr" rid="B47">Zanella 2000</xref>, <xref ref-type="bibr" rid="B48">2003</xref>). <bold>Paraíba state</bold>: Cacimba de Dentro (<xref ref-type="bibr" rid="B49">Zanella and Martins 2005</xref>), Alhambra, Conde, João Pessoa (<xref ref-type="bibr" rid="B8">Cruz 2013</xref>), Mamanguape (<xref ref-type="bibr" rid="B1">Aguiar and Martins 2003</xref>). *<bold>Bahia state</bold>: Amélia Rodrigues, Maracás, Milagres.</p></tp:treatment-sec><tp:treatment-sec sec-type="material" id="SECID0EUGAI"><title>Material examined</title><p>(11♀, 2♂). 1 ♂ // (<abbrev xmlns:xlink="http://www.w3.org/1999/xlink" content-type="institution" xlink:title="Federal University of Latin American Integration" id="ABBRID0E1GAI" xlink:type="simple">CE-UNILA</abbrev> HYAP 6072) // Brasil, Rio Grande do Norte, Serra Negra do Norte, Estação Ecológica do Seridó, 17.xii.1994, Zanella FCV and Moura ON <italic>leg.</italic>; 1 ♀ // (<abbrev xmlns:xlink="http://www.w3.org/1999/xlink" content-type="institution" xlink:title="Federal University of Latin American Integration" id="ABBRID0EBHAI" xlink:type="simple">CE-UNILA</abbrev> HYAP 6073) // Brasil, Rio Grande do Norte, Serra Negra do Norte, Estação Ecológica do Seridó, 30.xii.1994, Zanella FCV and Moura ON <italic>leg.</italic>; 1 ♀ // (<abbrev xmlns:xlink="http://www.w3.org/1999/xlink" content-type="institution" xlink:title="Federal University of Latin American Integration" id="ABBRID0EIHAI" xlink:type="simple">CE-UNILA</abbrev> HYAP 3350) // Brasil, Paraíba, Cacimba de Dentro, Fazenda Cachoeira da Capivara, 25.x.2003, F. Zanella <italic>leg.</italic>; 1 ♀ // (<abbrev xmlns:xlink="http://www.w3.org/1999/xlink" content-type="institution" xlink:title="Federal University of Latin American Integration" id="ABBRID0EPHAI" xlink:type="simple">CE-UNILA</abbrev> HYAP 1109) // Brasil, Piauí, Caracol, 518 m, 13.xii.2010, F. Zanella and A. Carvalho <italic>leg.</italic>; 1 ♀ // (<abbrev xmlns:xlink="http://www.w3.org/1999/xlink" content-type="institution" xlink:title="Federal University of Latin American Integration" id="ABBRID0EWHAI" xlink:type="simple">CE-UNILA</abbrev> HYAP 1110) // Brasil, Piauí, Caracol, 518 m, 13.xii.2010, F. Zanella and A. Carvalho <italic>leg.</italic>; 1 ♂ // (<abbrev xmlns:xlink="http://www.w3.org/1999/xlink" content-type="institution" xlink:title="Federal University of Latin American Integration" id="ABBRID0E4HAI" xlink:type="simple">CE-UNILA</abbrev> HYAP 1120) // Brasil, Ceará, Crato, Estrada para Exú, Encosta, 07.ii.2011, F. Zanella <italic>leg.</italic>; 1 ♀ // (<abbrev xmlns:xlink="http://www.w3.org/1999/xlink" content-type="institution" xlink:title="Federal University of Latin American Integration" id="ABBRID0EEIAI" xlink:type="simple">CE-UNILA</abbrev> HYAP 1117) // Brasil, Bahia, Maracás, <named-content xmlns:xlink="http://www.w3.org/1999/xlink" content-type="dwc:verbatimCoordinates" xlink:type="simple"><named-content content-type="geo-json" specific-use="{&#34;type&#34;:&#34;Point&#34;,&#34;coordinates&#34;:[-40.345167,-13.442722]}" id="NCID0EMIAI" xlink:type="simple">13°26'33.8"S, 40°20'42.6"W</named-content></named-content>, 945 m, 13.iii.2012, Zanella FCV. <italic>leg.</italic>; 1 ♀ // (<abbrev xmlns:xlink="http://www.w3.org/1999/xlink" content-type="institution" xlink:title="Federal University of Latin American Integration" id="ABBRID0ETIAI" xlink:type="simple">CE-UNILA</abbrev> HYAP 1118) // Brasil, Bahia, Maracás, <named-content xmlns:xlink="http://www.w3.org/1999/xlink" content-type="dwc:verbatimCoordinates" xlink:type="simple"><named-content content-type="geo-json" specific-use="{&#34;type&#34;:&#34;Point&#34;,&#34;coordinates&#34;:[-40.345167,-13.442722]}" id="NCID0E2IAI" xlink:type="simple">13°26'33.8"S, 40°20'42.6"W</named-content></named-content>, 945 m, 13.iii.2012, Zanella FCV. <italic>leg.</italic>; 1 ♀ // (<abbrev xmlns:xlink="http://www.w3.org/1999/xlink" content-type="institution" xlink:title="Federal University of Latin American Integration" id="ABBRID0ECJAI" xlink:type="simple">CE-UNILA</abbrev> HYAP 1112) // Brasil, Bahia, Milagres, <named-content xmlns:xlink="http://www.w3.org/1999/xlink" content-type="dwc:verbatimCoordinates" xlink:type="simple"><named-content content-type="geo-json" specific-use="{&#34;type&#34;:&#34;Point&#34;,&#34;coordinates&#34;:[-39.846250,-12.905333]}" id="NCID0EKJAI" xlink:type="simple">12°54'19.2"S, 39°50'46.5"W</named-content></named-content>, 758 m, 16.iii.2012, Zanella FCV. <italic>leg.</italic>; 1 ♀ // (<abbrev xmlns:xlink="http://www.w3.org/1999/xlink" content-type="institution" xlink:title="Federal University of Latin American Integration" id="ABBRID0ERJAI" xlink:type="simple">CE-UNILA</abbrev> HYAP 1115) // Brasil, Bahia, Milagres, <named-content xmlns:xlink="http://www.w3.org/1999/xlink" content-type="dwc:verbatimCoordinates" xlink:type="simple"><named-content content-type="geo-json" specific-use="{&#34;type&#34;:&#34;Point&#34;,&#34;coordinates&#34;:[-39.846250,-12.905333]}" id="NCID0EZJAI" xlink:type="simple">12°54'19.2"S, 39°50'46.5"W</named-content></named-content>, 758 m, 16.iii.2012, Zanella FCV. <italic>leg.</italic>; 1 ♀ // (<abbrev xmlns:xlink="http://www.w3.org/1999/xlink" xlink:title="Reference Collection of the Laboratory of Bionomy, Biogeography and Insect Systematics" id="ABBRID0EAKAI" xlink:type="simple">BIOSIS</abbrev>-UFBA, Favízia 06380) // Brasil, Bahia, Amélia Rodrigues, <named-content xmlns:xlink="http://www.w3.org/1999/xlink" content-type="dwc:verbatimCoordinates" xlink:type="simple"><named-content content-type="geo-json" specific-use="{&#34;type&#34;:&#34;Point&#34;,&#34;coordinates&#34;:[-38.768283,-12.375472]}" id="NCID0EHKAI" xlink:type="simple">12°22'31.70"S, 38°46'05.82"W</named-content></named-content>, 21.i.2017, Hora: 13:10 P. 11, n° 404, on flowers of <italic><tp:taxon-name><tp:taxon-name-part taxon-name-part-type="genus" reg="Stemodia">Stemodia</tp:taxon-name-part> <tp:taxon-name-part taxon-name-part-type="species" reg="foliosa">foliosa</tp:taxon-name-part></tp:taxon-name></italic> Benth. Silva, Anjos and Melo <italic>leg.</italic>; 1 ♀ // (<abbrev xmlns:xlink="http://www.w3.org/1999/xlink" xlink:title="Reference Collection of the Laboratory of Bionomy, Biogeography and Insect Systematics" id="ABBRID0EZKAI" xlink:type="simple">BIOSIS</abbrev>-UFBA, Favízia 06381) // Brasil, Bahia, Amélia Rodrigues, <named-content xmlns:xlink="http://www.w3.org/1999/xlink" content-type="dwc:verbatimCoordinates" xlink:type="simple"><named-content content-type="geo-json" specific-use="{&#34;type&#34;:&#34;Point&#34;,&#34;coordinates&#34;:[-38.768283,-12.375472]}" id="NCID0EALAI" xlink:type="simple">12°22'31.70"S, 38°46'5.82"W</named-content></named-content>, 21.i.2017, Hora: 13:10 P. 11, n° 405, on flowers of <italic><tp:taxon-name><tp:taxon-name-part taxon-name-part-type="genus" reg="Stemodia">Stemodia</tp:taxon-name-part> <tp:taxon-name-part taxon-name-part-type="species" reg="foliosa">foliosa</tp:taxon-name-part></tp:taxon-name></italic> Benth. Silva, Anjos and Melo <italic>leg.</italic>; 1 ♀ // (<abbrev xmlns:xlink="http://www.w3.org/1999/xlink" xlink:title="Reference Collection of the Laboratory of Bionomy, Biogeography and Insect Systematics" id="ABBRID0ESLAI" xlink:type="simple">BIOSIS</abbrev>-UFBA, Favízia 06382) // Brasil, Bahia, Amélia Rodrigues, <named-content xmlns:xlink="http://www.w3.org/1999/xlink" content-type="dwc:verbatimCoordinates" xlink:type="simple"><named-content content-type="geo-json" specific-use="{&#34;type&#34;:&#34;Point&#34;,&#34;coordinates&#34;:[-38.768283,-12.375472]}" id="NCID0EZLAI" xlink:type="simple">12°22'31.70"S, 38°46'5.82"W</named-content></named-content>, 11.iii.2017, Hora: 10:00 P. 11, on flowers of <italic><tp:taxon-name><tp:taxon-name-part taxon-name-part-type="genus" reg="Stemodia">Stemodia</tp:taxon-name-part> <tp:taxon-name-part taxon-name-part-type="species" reg="foliosa">foliosa</tp:taxon-name-part></tp:taxon-name></italic> Benth. Silva, Anjos and Melo <italic>leg.</italic> (Fig. <xref ref-type="fig" rid="F10">10</xref>).</p></tp:treatment-sec><tp:treatment-sec sec-type="remarks" id="SECID0EPMAI"><title>Remarks.</title><p><xref ref-type="bibr" rid="B46">Wilms (1995</xref>:52) reported <italic><tp:taxon-name><tp:taxon-name-part taxon-name-part-type="genus" reg="Ceratina">C.</tp:taxon-name-part> <tp:taxon-name-part taxon-name-part-type="species" reg="manni">manni</tp:taxon-name-part></tp:taxon-name></italic> from the Boracéia Biological Station (2 females), located in Salesópolis, São Paulo, southeastern Brazil. These specimens would have been deposited in the <named-content xmlns:xlink="http://www.w3.org/1999/xlink" xlink:type="simple" content-type="institution" xlink:href="http://grbio.org/institution/sao-paulo-museu-de-zoologia-da-universidade-de-sao-paulo">Zoological Museum of São Paulo University</named-content> (<named-content xmlns:xlink="http://www.w3.org/1999/xlink" content-type="dwc:institutional_code" xlink:type="simple">MZSP</named-content>) and examined by <xref ref-type="bibr" rid="B27">Pedro and Camargo (2000)</xref>. Unfortunately, the material collected by <xref ref-type="bibr" rid="B46">Wilms (1995)</xref> and cited by <xref ref-type="bibr" rid="B27">Pedro and Camargo (2000)</xref>, <xref ref-type="bibr" rid="B40">Silveira et al. (2002)</xref>, <xref ref-type="bibr" rid="B17">Imperatriz-Fonseca et al. (2011)</xref>, and in the Discover Life website (2020 – Table <xref ref-type="table" rid="T2">2</xref>) could not be located, so this record must be verified. Additionally, this record from Boraceia is from the Atlantic Forest in southeastern Brazil, far from the Caatinga, at an altitude of approximately 800 m a.s.l. and in a tropical rain forest with more than 3000 mm mean annual rainfall (<xref ref-type="bibr" rid="B46">Wilms 1995</xref>).</p></tp:treatment-sec><tp:treatment-sec><!--Section generated to contain objects referenced in tp:taxon-treatment.--><table-wrap id="T2" position="float" orientation="portrait"><label>Table 2.</label><caption><p>Species of <tp:taxon-name><tp:taxon-name-part taxon-name-part-type="genus" reg="Ceratina">Ceratina</tp:taxon-name-part> (<tp:taxon-name-part taxon-name-part-type="subgenus" reg="Ceratinula">Ceratinula</tp:taxon-name-part>)</tp:taxon-name> Moure, 1941 recorded in Brazil according to “Catalogue of Bees (<tp:taxon-name><tp:taxon-name-part taxon-name-part-type="order">Hymenoptera</tp:taxon-name-part></tp:taxon-name>, <tp:taxon-name><tp:taxon-name-part taxon-name-part-type="superfamily">Apoidea</tp:taxon-name-part></tp:taxon-name>) in the Neotropical Region – online version” (<xref ref-type="bibr" rid="B24">Moure 2012</xref>).</p></caption><table id="TID0ECKAI" rules="all"><tbody><tr><th rowspan="1" colspan="2">Species</th><th rowspan="1" colspan="1">Type locality* and additional geographic records**</th><th rowspan="1" colspan="1">Domain</th></tr><tr><td rowspan="2" colspan="1">1</td><td rowspan="2" colspan="1"><tp:taxon-name><tp:taxon-name-part taxon-name-part-type="genus" reg="Ceratina">Ceratina</tp:taxon-name-part> (<tp:taxon-name-part taxon-name-part-type="subgenus" reg="Ceratinula">Ceratinula</tp:taxon-name-part>) <tp:taxon-name-part taxon-name-part-type="species" reg="augochloroides">augochloroides</tp:taxon-name-part></tp:taxon-name> Ducke, 1910</td><td rowspan="1" colspan="1">*Serra de Baturité (Ceará, Brazil)</td><td rowspan="2" colspan="1">Rain Forest highland enclave in Caatingas</td></tr><tr><td rowspan="1" colspan="1">#Manaus (Amazonas, Brazil)</td></tr><tr><td rowspan="2" colspan="1">2</td><td rowspan="2" colspan="1"><tp:taxon-name><tp:taxon-name-part taxon-name-part-type="genus" reg="Ceratina">Ceratina</tp:taxon-name-part> (<tp:taxon-name-part taxon-name-part-type="subgenus" reg="Ceratinula">Ceratinula</tp:taxon-name-part>) <tp:taxon-name-part taxon-name-part-type="species" reg="biguttulata">biguttulata</tp:taxon-name-part></tp:taxon-name> (Moure, 1941)</td><td rowspan="1" colspan="1">*Curitiba (Paraná, Brazil)</td><td rowspan="2" colspan="1">Atlantic Rain Forest</td></tr><tr><td rowspan="1" colspan="1">#São Paulo (São Paulo, Brazil), Rio Grande do Sul (Brazil)</td></tr><tr><td rowspan="1" colspan="1">3</td><td rowspan="1" colspan="1"><tp:taxon-name><tp:taxon-name-part taxon-name-part-type="genus" reg="Ceratina">Ceratina</tp:taxon-name-part> (<tp:taxon-name-part taxon-name-part-type="subgenus" reg="Ceratinula">Ceratinula</tp:taxon-name-part>) <tp:taxon-name-part taxon-name-part-type="species" reg="combinata">combinata</tp:taxon-name-part></tp:taxon-name> Friese, 1910</td><td rowspan="1" colspan="1">*Belém (Pará, Brazil)</td><td rowspan="1" colspan="1">Amazonian</td></tr><tr><td rowspan="1" colspan="1">4</td><td rowspan="1" colspan="1"><tp:taxon-name><tp:taxon-name-part taxon-name-part-type="genus" reg="Ceratina">Ceratina</tp:taxon-name-part> (<tp:taxon-name-part taxon-name-part-type="subgenus" reg="Ceratinula">Ceratinula</tp:taxon-name-part>) <tp:taxon-name-part taxon-name-part-type="species" reg="fulvitarsis">fulvitarsis</tp:taxon-name-part></tp:taxon-name> Friese, 1925</td><td rowspan="1" colspan="1">*São Paulo (São Paulo, Brazil)</td><td rowspan="1" colspan="1">Atlantic Rain Forest</td></tr><tr><td rowspan="1" colspan="1">5</td><td rowspan="1" colspan="1"><tp:taxon-name><tp:taxon-name-part taxon-name-part-type="genus" reg="Ceratina">Ceratina</tp:taxon-name-part> (<tp:taxon-name-part taxon-name-part-type="subgenus" reg="Ceratinula">Ceratinula</tp:taxon-name-part>) <tp:taxon-name-part taxon-name-part-type="species" reg="immaculata">immaculata</tp:taxon-name-part></tp:taxon-name> Friese, 1910</td><td rowspan="1" colspan="1">*Belém, Itaituba (Pará, Brazil)</td><td rowspan="1" colspan="1">Amazonian</td></tr><tr><td rowspan="4" colspan="1">6</td><td rowspan="3" colspan="1"><tp:taxon-name><tp:taxon-name-part taxon-name-part-type="genus" reg="Ceratina">Ceratina</tp:taxon-name-part> (<tp:taxon-name-part taxon-name-part-type="subgenus" reg="Ceratinula">Ceratinula</tp:taxon-name-part>) <tp:taxon-name-part taxon-name-part-type="species" reg="lucidula">lucidula</tp:taxon-name-part></tp:taxon-name> Smith, 1854</td><td rowspan="1" colspan="1">*Santarém (Pará, Brazil)</td><td rowspan="4" colspan="1">Amazonian and Atlantic Rain Forest</td></tr><tr><td rowspan="1" colspan="1">*(synonymous): São Paulo (São Paulo, Brazil)</td></tr><tr><td rowspan="1" colspan="1">**Ceará, Minas Gerais, Pará, São Paulo (Brazil), Paraguay</td></tr><tr><td rowspan="1" colspan="1">It is possible that different species are being considered as <italic><tp:taxon-name><tp:taxon-name-part taxon-name-part-type="genus" reg="Ceratina">C.</tp:taxon-name-part> <tp:taxon-name-part taxon-name-part-type="species" reg="lucidula">lucidula</tp:taxon-name-part></tp:taxon-name></italic>.</td><td rowspan="1" colspan="1">#Rio de Janeiro, Paraná, Rio Grande do Sul (Brazil)</td></tr><tr><td rowspan="2" colspan="1">7</td><td rowspan="2" colspan="1"><tp:taxon-name><tp:taxon-name-part taxon-name-part-type="genus" reg="Ceratina">Ceratina</tp:taxon-name-part> (<tp:taxon-name-part taxon-name-part-type="subgenus" reg="Ceratinula">Ceratinula</tp:taxon-name-part>) <tp:taxon-name-part taxon-name-part-type="species" reg="manni">manni</tp:taxon-name-part></tp:taxon-name> Cockerell, 1912</td><td rowspan="1" colspan="1">*Guarabira (Paraíba, Brazil)</td><td rowspan="2" colspan="1">Caatingas</td></tr><tr><td rowspan="1" colspan="1">#São Paulo (Brazil)</td></tr><tr><td rowspan="2" colspan="1">8</td><td rowspan="2" colspan="1"><tp:taxon-name><tp:taxon-name-part taxon-name-part-type="genus" reg="Ceratina">Ceratina</tp:taxon-name-part> (<tp:taxon-name-part taxon-name-part-type="subgenus" reg="Ceratinula">Ceratinula</tp:taxon-name-part>) <tp:taxon-name-part taxon-name-part-type="species" reg="melanochroa">melanochroa</tp:taxon-name-part></tp:taxon-name> (Moure, 1941)</td><td rowspan="1" colspan="1">*Curitiba (Paraná, Brazil)</td><td rowspan="2" colspan="1">Atlantic Rain Forest</td></tr><tr><td rowspan="1" colspan="1">#Rio Grande do Sul (Brazil)</td></tr><tr><td rowspan="3" colspan="1">9</td><td rowspan="3" colspan="1"><tp:taxon-name><tp:taxon-name-part taxon-name-part-type="genus" reg="Ceratina">Ceratina</tp:taxon-name-part> (<tp:taxon-name-part taxon-name-part-type="subgenus" reg="Ceratinula">Ceratinula</tp:taxon-name-part>) <tp:taxon-name-part taxon-name-part-type="species" reg="minima">minima</tp:taxon-name-part></tp:taxon-name> Friese, 1908</td><td rowspan="1" colspan="1">*Trinidad</td><td rowspan="3" colspan="1">Caribe-Guajira Subequatorial and Amazonian</td></tr><tr><td rowspan="1" colspan="1">**Trinidad and Tobago, Brazil</td></tr><tr><td rowspan="1" colspan="1"># Merida (Venezuela)</td></tr><tr><td rowspan="3" colspan="1">10</td><td rowspan="1" colspan="1"><tp:taxon-name><tp:taxon-name-part taxon-name-part-type="genus" reg="Ceratina">Ceratina</tp:taxon-name-part> (<tp:taxon-name-part taxon-name-part-type="subgenus" reg="Ceratinula">Ceratinula</tp:taxon-name-part>) <tp:taxon-name-part taxon-name-part-type="species" reg="muelleri">muelleri</tp:taxon-name-part></tp:taxon-name> Friese, 1910</td><td rowspan="1" colspan="1">*Belém, Óbidos (Pará, Brazil)</td><td rowspan="3" colspan="1">Amazonian and Atlantic Rain Forest</td></tr><tr><td rowspan="2" colspan="1">It is possible that different species are being considered as <italic><tp:taxon-name><tp:taxon-name-part taxon-name-part-type="genus" reg="Ceratina">C.</tp:taxon-name-part> <tp:taxon-name-part taxon-name-part-type="species" reg="muelleri">muelleri</tp:taxon-name-part></tp:taxon-name></italic>. The diagnosis presented in the key is based on specimens collected in one of the type locality (Belém, Pará, Brazil), which fit perfectly with the original description of the species.</td><td rowspan="1" colspan="1">**Misiones (Argentina), Amazonas, Ceará, Maranhão, Minas Gerais, Paraná, Pará, Rio de Janeiro, São Paulo (Brazil)</td></tr><tr><td rowspan="1" colspan="1"># Trinidad and Tobago, Rio Grande do Sul (Brazil)</td></tr><tr><td rowspan="2" colspan="1">11</td><td rowspan="2" colspan="1"><tp:taxon-name><tp:taxon-name-part taxon-name-part-type="genus" reg="Ceratina">Ceratina</tp:taxon-name-part> (<tp:taxon-name-part taxon-name-part-type="subgenus" reg="Ceratinula">Ceratinula</tp:taxon-name-part>) <tp:taxon-name-part taxon-name-part-type="species" reg="piracicabana">piracicabana</tp:taxon-name-part></tp:taxon-name> Schrottky, 1910</td><td rowspan="1" colspan="1">*Piracicaba (São Paulo, Brazil)</td><td rowspan="2" colspan="1">Atlantic Rain Forest</td></tr><tr><td rowspan="1" colspan="1">#Brazil</td></tr><tr><td rowspan="3" colspan="1">12</td><td rowspan="3" colspan="1"><tp:taxon-name><tp:taxon-name-part taxon-name-part-type="genus" reg="Ceratina">Ceratina</tp:taxon-name-part> (<tp:taxon-name-part taxon-name-part-type="subgenus" reg="Ceratinula">Ceratinula</tp:taxon-name-part>) <tp:taxon-name-part taxon-name-part-type="species" reg="sclerops">sclerops</tp:taxon-name-part></tp:taxon-name> Schrottky, 1907</td><td rowspan="1" colspan="1">* Encarnación (Itapúa, Paraguay)</td><td rowspan="3" colspan="1">Atlantic Rain Forest</td></tr><tr><td rowspan="1" colspan="1">**Paraná, São Paulo (Brazil), Paraguay</td></tr><tr><td rowspan="1" colspan="1">#Rio Grande do Sul (Brazil)</td></tr><tr><td rowspan="2" colspan="1">13</td><td rowspan="2" colspan="1"><tp:taxon-name><tp:taxon-name-part taxon-name-part-type="genus" reg="Ceratina">Ceratina</tp:taxon-name-part> (<tp:taxon-name-part taxon-name-part-type="subgenus" reg="Ceratinula">Ceratinula</tp:taxon-name-part>) <tp:taxon-name-part taxon-name-part-type="species" reg="turgida">turgida</tp:taxon-name-part></tp:taxon-name> (Moure, 1941)</td><td rowspan="1" colspan="1">*Itatiaia (Rio de Janeiro, Brazil)</td><td rowspan="2" colspan="1">Atlantic Rain Forest</td></tr><tr><td rowspan="1" colspan="1">#São Paulo, Paraná (Brazil)</td></tr><tr><td rowspan="1" colspan="1">14</td><td rowspan="1" colspan="1"><tp:taxon-name><tp:taxon-name-part taxon-name-part-type="genus" reg="Ceratina">Ceratina</tp:taxon-name-part> (<tp:taxon-name-part taxon-name-part-type="subgenus" reg="Ceratinula">Ceratinula</tp:taxon-name-part>) <tp:taxon-name-part taxon-name-part-type="species" reg="xanthocera">xanthocera</tp:taxon-name-part></tp:taxon-name> (Moure, 1941)</td><td rowspan="1" colspan="1">*Mar de Espanha (Minas Gerais, Brazil)</td><td rowspan="1" colspan="1">Atlantic Rain Forest</td></tr></tbody></table><table-wrap-foot><fn><p>* Type Locality; ** Additional records from Moure Bee Catalog online version; #Additional records from Discover Life (including only those not mentioned in the Moure Bee Catalog online version).</p></fn></table-wrap-foot></table-wrap></tp:treatment-sec><ref-list><ref id="B38"><mixed-citation xmlns:xlink="http://www.w3.org/1999/xlink" xlink:type="simple"><person-group><name name-style="western"><surname>Schwarz</surname><given-names>HF</given-names></name></person-group> (<year>1943</year>) <article-title>Algunas abejas venezolanas.</article-title><source>Boletín de Entomología Venezolana</source><volume>2</volume>(<issue>1</issue>): <fpage>27</fpage>–<lpage>34</lpage>.</mixed-citation></ref><ref id="B20"><mixed-citation xmlns:xlink="http://www.w3.org/1999/xlink" xlink:type="simple"><person-group><name name-style="western"><surname>Michener</surname><given-names>CD</given-names></name></person-group> (<year>1954</year>) <article-title>Bees of Panamá.</article-title><source>Bulletin of the American Museum of Natural History</source><volume>104</volume>(<issue>1</issue>): <fpage>1</fpage>–<lpage>175</lpage>. <ext-link xlink:type="simple" ext-link-type="uri" xlink:href="http://digitallibrary.amnh.org/handle/2246/1183">http://digitallibrary.amnh.org/handle/2246/1183</ext-link></mixed-citation></ref><ref id="B9"><mixed-citation xmlns:xlink="http://www.w3.org/1999/xlink" xlink:type="simple"><institution xlink:type="simple">Discover Life</institution> (<year>2020</year>) Discover Life. <ext-link xlink:type="simple" ext-link-type="uri" xlink:href="https://www.discoverlife.org">https://www.discoverlife.org</ext-link></mixed-citation></ref><ref id="B47"><mixed-citation xmlns:xlink="http://www.w3.org/1999/xlink" xlink:type="simple"><person-group><name name-style="western"><surname>Zanella</surname><given-names>FCV</given-names></name></person-group> (<year>2000</year>) <article-title>The bees of the Caatinga (<tp:taxon-name><tp:taxon-name-part taxon-name-part-type="order">Hymenoptera</tp:taxon-name-part></tp:taxon-name>, <tp:taxon-name><tp:taxon-name-part taxon-name-part-type="superfamily">Apoidea</tp:taxon-name-part></tp:taxon-name>, <tp:taxon-name><tp:taxon-name-part taxon-name-part-type="clade">Apiformes</tp:taxon-name-part></tp:taxon-name>): a species list and comparative notes regarding their distribution.</article-title><source>Apidologie</source><volume>31</volume>: <fpage>579</fpage>–<lpage>592</lpage>. <ext-link xlink:type="simple" ext-link-type="doi" xlink:href="10.1051/apido:2000148">https://doi.org/10.1051/apido:2000148</ext-link></mixed-citation></ref><ref id="B48"><mixed-citation xmlns:xlink="http://www.w3.org/1999/xlink" xlink:type="simple"><person-group><name name-style="western"><surname>Zanella</surname><given-names>FCV</given-names></name></person-group> (<year>2003</year>) <source>Abelhas da Estação Ecológica do Seridó (Serra Negra do Norte, RN): Aportes ao conhecimento da diversidade, abundância e distribuição espacial das espécies na caatinga. In: Melo GAR, Alves-dos-Santos L (Eds) <tp:taxon-name><tp:taxon-name-part taxon-name-part-type="superfamily">Apoidea</tp:taxon-name-part></tp:taxon-name> Neotropica: Homenagem aos 90 anos de Jesus Santiago Moure.</source><publisher-name>Editora UNESC</publisher-name>, <publisher-loc>Criciúma</publisher-loc>, <size units="page">320 pp</size>.</mixed-citation></ref><ref id="B40"><mixed-citation xmlns:xlink="http://www.w3.org/1999/xlink" xlink:type="simple"><person-group><name name-style="western"><surname>Silveira</surname><given-names>FA</given-names></name><name name-style="western"><surname>Melo</surname><given-names>GAR</given-names></name><name name-style="western"><surname>Almeida</surname><given-names>EAB</given-names></name></person-group> (<year>2002</year>) <source>Abelhas Brasileiras: sistemática e identificação.</source><publisher-name>Fundação Araucária</publisher-name>, <publisher-loc>Belo Horizonte, ISBN 85-903034-1-1</publisher-loc>, <size units="page">253 pp</size>.</mixed-citation></ref><ref id="B1"><mixed-citation xmlns:xlink="http://www.w3.org/1999/xlink" xlink:type="simple"><person-group><name name-style="western"><surname>Aguiar</surname><given-names>AJC De</given-names></name><name name-style="western"><surname>Martins</surname><given-names>CF</given-names></name></person-group> (<year>2003</year>) <article-title>The bee diversity of the Tabuleiro vegetation in the Guaribas Biological Reserve (Mamanguape, Paraíba, Brazil).</article-title> In: <person-group><name name-style="western"><surname>Melo</surname><given-names>GAR</given-names></name><name name-style="western"><surname>Alves-dos-Santos</surname><given-names>I</given-names></name></person-group> (<role>Eds</role>) <issue-title>Apoidea Neotropica: Homenagem aos 90 Anos de Jesus Santiago Moure.</issue-title><source>Editora UNESC, Criciúma</source>, <fpage>209</fpage>–<lpage>216</lpage>.</mixed-citation></ref><ref id="B49"><mixed-citation xmlns:xlink="http://www.w3.org/1999/xlink" xlink:type="simple"><person-group><name name-style="western"><surname>Zanella</surname><given-names>FCV</given-names></name><name name-style="western"><surname>Martins</surname><given-names>CF</given-names></name></person-group> (<year>2005</year>) <source>Abelhas (<tp:taxon-name><tp:taxon-name-part taxon-name-part-type="order">Hymenoptera</tp:taxon-name-part></tp:taxon-name>, <tp:taxon-name><tp:taxon-name-part taxon-name-part-type="superfamily">Apoidea</tp:taxon-name-part></tp:taxon-name>, <tp:taxon-name><tp:taxon-name-part taxon-name-part-type="clade">Apiformes</tp:taxon-name-part></tp:taxon-name>) da área do Curimataú, Paraíba. In: Araújo FS de, Rodal MJN, Barbosa MR de V (Eds) Análise das variações da Biodiversidade do Bioma Caatinga: Suporte a estratégias regionais de conservação.</source><publisher-name>Ministério do Meio Ambiente</publisher-name>, <publisher-loc>Secretaria de Biodiversidade e Florestas, Brasília, DF, ISBN 85-87166-76-X</publisher-loc>, <size units="page">446 pp</size>.</mixed-citation></ref><ref id="B24"><mixed-citation xmlns:xlink="http://www.w3.org/1999/xlink" xlink:type="simple"><person-group><name name-style="western"><surname>Moure</surname><given-names>JS</given-names></name></person-group> (<year>2012</year>) <tp:taxon-name><tp:taxon-name-part taxon-name-part-type="tribe">Xylocopini</tp:taxon-name-part></tp:taxon-name> Latreille, 1802. In: Moure JS, Urban D, Melo GAR (Eds) Catalogue of Bees (<tp:taxon-name><tp:taxon-name-part taxon-name-part-type="order">Hymenoptera</tp:taxon-name-part></tp:taxon-name>, <tp:taxon-name><tp:taxon-name-part taxon-name-part-type="superfamily">Apoidea</tp:taxon-name-part></tp:taxon-name>) in the Neotropical Region – online version. <ext-link xlink:type="simple" ext-link-type="uri" xlink:href="http://www.moure.cria.org.br/catalogue">http://www.moure.cria.org.br/catalogue</ext-link> [accessed 20 Nov 2019]</mixed-citation></ref><ref id="B8"><mixed-citation xmlns:xlink="http://www.w3.org/1999/xlink" xlink:type="simple"><person-group><name name-style="western"><surname>Cruz</surname><given-names>RM</given-names></name></person-group> (<year>2013</year>) <source>Abelhas visitantes florais de <italic><tp:taxon-name><tp:taxon-name-part taxon-name-part-type="genus">Richardia</tp:taxon-name-part> <tp:taxon-name-part taxon-name-part-type="species">grandiflora</tp:taxon-name-part></tp:taxon-name></italic> (<tp:taxon-name><tp:taxon-name-part taxon-name-part-type="family">Rubiaceae</tp:taxon-name-part></tp:taxon-name>) ao longo de um gradiente urbano-rural.</source><publisher-name>Programa de Pós-Graduação em Ciências Biológicas</publisher-name>, <publisher-loc>Centro de Ciências Exatas e da Natureza (CCEN), Universidade Federal da Paraíba, João Pessoa, Dissertação (Mestrado em Zoologia)</publisher-loc>, <size units="page">62 pp</size>. <ext-link xlink:type="simple" ext-link-type="uri" xlink:href="https://repositorio.ufpb.br/jspui/handle/tede/4137?locale=pt_BR">https://repositorio.ufpb.br/jspui/handle/tede/4137?locale=pt_BR</ext-link></mixed-citation></ref><ref id="B44"><mixed-citation xmlns:xlink="http://www.w3.org/1999/xlink" xlink:type="simple"><person-group><name name-style="western"><surname>Vanzolini</surname><given-names>PE</given-names></name></person-group> (<year>1974</year>) <article-title>Ecological and geographical distribution of lizards in Pernambuco, north-eastern Brazil (<tp:taxon-name><tp:taxon-name-part taxon-name-part-type="suborder">Sauria</tp:taxon-name-part></tp:taxon-name>).</article-title><source>Papéis avulsos do Departamento de Zoologia</source><volume>28</volume>: <fpage>61</fpage>–<lpage>90</lpage>.</mixed-citation></ref><ref id="B46"><mixed-citation xmlns:xlink="http://www.w3.org/1999/xlink" xlink:type="simple"><person-group><name name-style="western"><surname>Wilms</surname><given-names>W</given-names></name></person-group> (<year>1995</year>) <source>Die Bienenfauna im Küstenregenwald Brasiliens und ihre Beziehungen zu Blütenpflanzen: Fallstudie Boracéia, São Paulo.</source><publisher-name>PhD thesis</publisher-name>, <publisher-loc>Tübingen, Germany: Eberhard-Karls-Universität Tübingen</publisher-loc>, <size units="page">210 pp</size>.</mixed-citation></ref><ref id="B27"><mixed-citation xmlns:xlink="http://www.w3.org/1999/xlink" xlink:type="simple"><person-group><name name-style="western"><surname>Pedro</surname><given-names>SRM</given-names></name><name name-style="western"><surname>Camargo</surname><given-names>JMF</given-names></name></person-group> (<year>2000</year>) <source><tp:taxon-name><tp:taxon-name-part taxon-name-part-type="superfamily">Apoidea</tp:taxon-name-part></tp:taxon-name><tp:taxon-name><tp:taxon-name-part taxon-name-part-type="clade">Apiformes</tp:taxon-name-part></tp:taxon-name>, 195–211. In: Brandão CRF, Cancello EM (Eds) Biodiversidade do Estado de São Paulo: Síntese do Conhecimento ao Final do Século XX – Invertebrados Terrestres, Vol 5.</source><publisher-name>FAPESP</publisher-name>, <publisher-loc>São Paulo</publisher-loc>, <size units="page">279 pp</size>.</mixed-citation></ref><ref id="B17"><mixed-citation xmlns:xlink="http://www.w3.org/1999/xlink" xlink:type="simple"><person-group><name name-style="western"><surname>Imperatriz-Fonseca</surname><given-names>VL</given-names></name><name name-style="western"><surname>Alves-dos-Santos</surname><given-names>I</given-names></name><name name-style="western"><surname>Santos-Filho</surname><given-names>PS</given-names></name><name name-style="western"><surname>Engels</surname><given-names>W</given-names></name><name name-style="western"><surname>Ramalho</surname><given-names>M</given-names></name><name name-style="western"><surname>Wilms</surname><given-names>W</given-names></name><name name-style="western"><surname>Aguilar</surname><given-names>JBV</given-names></name><name name-style="western"><surname>Pinheiro-Machado</surname><given-names>CA</given-names></name><name name-style="western"><surname>Alves</surname><given-names>DA</given-names></name><name name-style="western"><surname>Kleinert</surname><given-names>AMP</given-names></name></person-group> (<year>2011</year>) <article-title>Checklist of Bees and Honey plants from São Paulo State, Brazil.</article-title><source>Biota Neotropica</source><volume>11</volume>(<issue>1</issue>): <fpage>630</fpage>–<lpage>655</lpage>. <ext-link xlink:type="simple" ext-link-type="doi" xlink:href="10.1590/S1676-06032011000500029">https://doi.org/10.1590/S1676-06032011000500029</ext-link></mixed-citation></ref></ref-list></tp:taxon-treatment>
